# Supplementary material for: RNA Sequencing Analysis of Molecular Basis of Sodium Butyrate-Induced Growth Inhibition on Colorectal Cancer Cell Lines
Source: Biomed Res Int. 2019 Feb 27;2019:1427871. doi: 10.1155/2019/1427871 (PMC6415300; doi:10.1155/2019/1427871)
Supplement: Supplementary 2 — Table S1: specific primers used for qPCR. [file 1427871.f2.xls]

## Sheet: Sheet1
Gene Name	Primers	Sequence 5'-3'
MCM2	Q-h-MCM2-F	ATGGCGGAATCATCGGAATCC
	Q-h-MCM2-R	GGTGAGGGCATCAGTACGC
MCM3	Q-h-MCM3-F	GGCCTCCATTGATGCTACCTA
	Q-h-MCM3-R	ACTTTGGGACGAACTAGAGAACA
MCM4	Q-h-MCM4-F	CACCACACACAGTTATCCTGTT
	Q-h-MCM4-R	CGAATAGGCACAGCTCGATAGAT
MCM5	Q-h-MCM5-F	GGAAGTGCAACACAGATCAGG
	Q-h-MCM5-R	AGGGACGACCTTGTCACACA
MCM6	Q-h-MCM6-F	TCGGGCCTTGAAAACATTCGT
	Q-h-MCM6-R	TGTGTCTGGTAGGCAGGTCTT
MCM7	Q-h-MCM7-F	ACTCTCAGAAACCTACCTGGAAG
	Q-h-MCM7-R	CAGCTTTTCGTAGAAATCCTCCT
GADPH	Q-h-gapdh-F	ACAACTTTGGTATCGTGGAAGG
	Q-h-gapdh-R	GCCATCACGCCACAGTTTC
