# Supplementary material for: RNA Sequencing Analysis of Molecular Basis of Sodium Butyrate-Induced Growth Inhibition on Colorectal Cancer Cell Lines
Source: Biomed Res Int. 2019 Feb 27;2019:1427871. doi: 10.1155/2019/1427871 (PMC6415300; doi:10.1155/2019/1427871)
Supplement: Supplementary 3 — Table S2: quality metrics for the RNA-Seq data. [file 1427871.f3.xls]

## Sheet: Sheet1
Sample ID	Raw reads	Clean reads	Clean ratio	rRNA trimed	rRNA ratio
Crtl1	74505418	71487828	0.9595	68875890	0.0019
Crtl2	76897270	73906017	0.9611	71377408	0.0011
Crtl3	62935944	59472792	0.945	56507850	0.0012
Test1	76311430	73258348	0.96	70595792	0.0022
Test2	63965854	61308243	0.9585	59002178	0.0016
Test3	72953678	69659519	0.9548	66821272	0.0013
