# Supplementary material for: RNA Sequencing Analysis of Molecular Basis of Sodium Butyrate-Induced Growth Inhibition on Colorectal Cancer Cell Lines
Source: Biomed Res Int. 2019 Feb 27;2019:1427871. doi: 10.1155/2019/1427871 (PMC6415300; doi:10.1155/2019/1427871)
Supplement: Supplementary 4 — Table S3: differentially expressed genes detected by RNA-Seq. [file 1427871.f4.xls]

## Sheet: Sheet1
Differentially expressed genes detected by RNA-Seq
gene id	gene name	Test	Ctrl	log2FC	Pvalue	Qvalue	updown	description	GO_id		GO_term	kegg_id
ENSG00000211459	MT-RNR1	224.148	0.0147229	13.8941	1.84716e-12	1.45857e-11	UP	mitochondrially encoded 12S RNA [Source:HGNC Symbol;Acc:HGNC:7470]			-	-
ENSG00000079112	CDH17	2.04362	0.00282557	9.49837	3.61359e-105	9.57601e-103	UP	cadherin 17, LI cadherin (liver-intestine) [Source:HGNC Symbol;Acc:HGNC:1756]	GO:0032502|GO:0005215|GO:0002376|GO:0023052|GO:0005623|GO:0016020|GO:0009987|GO:0050896|GO:0005488|GO:0051716|GO:0022857|GO:0044877|GO:0050794|GO:0045321|GO:0044089|GO:0043167|GO:0006955|GO:0009986|GO:0016043|GO:0007155|GO:0071944|GO:0031224|GO:0002520|GO:0005515|GO:0005886|GO:0048856|GO:0016323|GO:0006810|GO:0051130|GO:0002313|GO:0007275|GO:0015197|GO:0048513|GO:0005102|GO:0051128|GO:0022607|GO:…		developmental process|transporter activity|immune system process|signaling|cell|membrane|cellular process|response to stimulus|binding|cellular response to stimulus|transmembrane transporter activity|macromolecular complex binding|regulation of cellular process|leukocyte activation|positive regulation of cellular component biogenesis|ion binding|immune response|cell surface|cellular component org…	-
ENSG00000080573	COL5A3	4.17824	0.00661265	9.30345	8.24131e-210	1.51663e-206	UP	collagen, type V, alpha 3 [Source:HGNC Symbol;Acc:HGNC:14864]	GO:0040011|GO:0032502|GO:0031012|GO:0032991|GO:0005198|GO:0005623|GO:0009987|GO:0005576|GO:0008152|GO:0050896|GO:0005488|GO:1903561|GO:0005201|GO:0044877|GO:0043229|GO:0005578|GO:0071704|GO:0009056|GO:0043167|GO:0009653|GO:0016043|GO:0005583|GO:0007155|GO:0043227|GO:0009605|GO:0005622|GO:0005515|GO:0043234|GO:0012505|GO:0048856|GO:0008201|GO:0006935|GO:0048468|GO:0007275|GO:0048513|GO:0043168|GO:…		locomotion|developmental process|extracellular matrix|macromolecular complex|structural molecule activity|cell|cellular process|extracellular region|metabolic process|response to stimulus|binding|extracellular vesicle|extracellular matrix structural constituent|macromolecular complex binding|intracellular organelle|proteinaceous extracellular matrix|organic substance metabolic process|catabolic p…	hsa04974
ENSG00000261949	GFY	3.57059	0.00902899	8.62738	1.14656e-109	3.33156e-107	UP	golgi associated olfactory signaling regulator [Source:HGNC Symbol;Acc:HGNC:44663]	GO:0032502|GO:0005623|GO:0016020|GO:0009987|GO:0050896|GO:0043229|GO:0051641|GO:0009653|GO:0016043|GO:0043227|GO:0031224|GO:0005622|GO:0012505|GO:0048856|GO:0031090|GO:0031228|GO:0050877|GO:0043231|GO:0005737|GO:0008104|GO:0030030|GO:0048869|GO:0016021|GO:0031301|GO:0005794|GO:0000902|GO:0030173|GO:0007600|GO:0034613|GO:0032990|GO:0000139|GO:0048858|GO:0060271|GO:0033365|GO:0007606|GO:0007608|GO:…		developmental process|cell|membrane|cellular process|response to stimulus|intracellular organelle|cellular localization|anatomical structure morphogenesis|cellular component organization|membrane-bounded organelle|intrinsic component of membrane|intracellular|endomembrane system|anatomical structure development|organelle membrane|intrinsic component of Golgi membrane|neurological system process|i…	-
ENSG00000198910	L1CAM	3.07761	0.00904583	8.41034	1.13741e-228	3.76767e-225	UP	L1 cell adhesion molecule [Source:HGNC Symbol;Acc:HGNC:6470]	GO:0040011|GO:0032502|GO:0040007|GO:0002376|GO:0005623|GO:0016020|GO:0009987|GO:0030054|GO:0050896|GO:0005488|GO:0042995|GO:0030055|GO:0050794|GO:0006950|GO:0016049|GO:0050900|GO:0009986|GO:0048870|GO:0009653|GO:0016043|GO:0030427|GO:0045927|GO:0007155|GO:0071944|GO:0040008|GO:0009605|GO:0031224|GO:0050793|GO:0048589|GO:0005515|GO:0005886|GO:0048856|GO:0050817|GO:0006935|GO:0045595|GO:0048468|GO:…		locomotion|developmental process|growth|immune system process|cell|membrane|cellular process|cell junction|response to stimulus|binding|cell projection|cell-substrate junction|regulation of cellular process|response to stress|cell growth|leukocyte migration|cell surface|cell motility|anatomical structure morphogenesis|cellular component organization|site of polarized growth|positive regulation of…	hsa04360|hsa04514
ENSG00000239620	RP11-88I21.1	5.96869	0.0233705	7.99658	8.17793e-47	3.65086e-45	UP	-			-	-
ENSG00000235643	RP1-69M21.2	3.43789	0.0136259	7.97903	8.02635e-45	3.34011e-43	UP	-			-	-
ENSG00000160963	COL26A1	2.48286	0.01	7.95586	3.51656e-86	5.62735e-84	UP	collagen, type XXVI, alpha 1 [Source:HGNC Symbol;Acc:HGNC:18038]	GO:0031012|GO:0032991|GO:0005623|GO:0016020|GO:0009987|GO:0005576|GO:0008152|GO:0005488|GO:0050794|GO:0043229|GO:0005578|GO:0071704|GO:0009056|GO:0016043|GO:0007155|GO:0043227|GO:0071944|GO:0005622|GO:0005515|GO:0005886|GO:0043234|GO:0012505|GO:0043062|GO:0030155|GO:0043231|GO:0005737|GO:0031589|GO:0044236|GO:0005783|GO:0045785|GO:0005581|GO:0005794|GO:0030574|GO:0044259|GO:0022617|GO:0010810|GO:…		extracellular matrix|macromolecular complex|cell|membrane|cellular process|extracellular region|metabolic process|binding|regulation of cellular process|intracellular organelle|proteinaceous extracellular matrix|organic substance metabolic process|catabolic process|cellular component organization|cell adhesion|membrane-bounded organelle|cell periphery|intracellular|protein binding|plasma membrane…	-
ENSG00000178597	PSAPL1	5.55008	0.0270594	7.68023	2.24324e-134	1.19851e-131	UP	prosaposin-like 1 (gene/pseudogene) [Source:HGNC Symbol;Acc:HGNC:33131]	GO:0032502|GO:0040007|GO:0000003|GO:0023052|GO:0005623|GO:0009987|GO:0005576|GO:0022414|GO:0008152|GO:0050896|GO:0005488|GO:0051716|GO:0050794|GO:0043229|GO:0006807|GO:0044702|GO:0071704|GO:0044237|GO:0003006|GO:0043227|GO:0009893|GO:0005615|GO:0030234|GO:0048589|GO:0005622|GO:0005515|GO:0048856|GO:0019222|GO:0044255|GO:0009888|GO:0060742|GO:0007275|GO:0048513|GO:0005102|GO:0008047|GO:0035265|GO:…		developmental process|growth|reproduction|signaling|cell|cellular process|extracellular region|reproductive process|metabolic process|response to stimulus|binding|cellular response to stimulus|regulation of cellular process|intracellular organelle|nitrogen compound metabolic process|single organism reproductive process|organic substance metabolic process|cellular metabolic process|developmental p…	hsa04142
ENSG00000172061	LRRC15	1.23695	0.00604823	7.67606	5.80761e-102	1.4574e-99	UP	leucine rich repeat containing 15 [Source:HGNC Symbol;Acc:HGNC:20818]	GO:0040011|GO:0023052|GO:0005623|GO:0016020|GO:0009987|GO:0005576|GO:0008152|GO:0050896|GO:0005488|GO:1903561|GO:0044406|GO:0051716|GO:0009892|GO:0050840|GO:0048523|GO:0044877|GO:0050794|GO:0040012|GO:0071704|GO:0044237|GO:0051641|GO:0048870|GO:0023051|GO:0040017|GO:0016043|GO:0043227|GO:1903828|GO:0023057|GO:0031224|GO:0030234|GO:0005622|GO:0005515|GO:0019222|GO:0016032|GO:0060341|GO:0051272|GO:…		locomotion|signaling|cell|membrane|cellular process|extracellular region|metabolic process|response to stimulus|binding|extracellular vesicle|adhesion of symbiont to host|cellular response to stimulus|negative regulation of metabolic process|extracellular matrix binding|negative regulation of cellular process|macromolecular complex binding|regulation of cellular process|regulation of locomotion|o…	-
ENSG00000189398	OR7E12P	1.96012	0.01	7.6148	2.09666e-29	4.5722e-28	UP	olfactory receptor family 7 subfamily E member 12 pseudogene [Source:HGNC Symbol;Acc:HGNC:8383]			-	-
ENSG00000060566	CREB3L3	1.95504	0.01	7.61106	6.33888e-95	1.21373e-92	UP	cAMP responsive element binding protein 3-like 3 [Source:HGNC Symbol;Acc:HGNC:18855]	GO:0023052|GO:0005623|GO:0016020|GO:0009987|GO:0008152|GO:0050896|GO:0001071|GO:0005488|GO:0051716|GO:0097159|GO:0003700|GO:0050794|GO:0043229|GO:0006807|GO:0006950|GO:0042175|GO:0071704|GO:0044237|GO:0043227|GO:0009605|GO:0009893|GO:0009058|GO:0031224|GO:0005622|GO:0005789|GO:0005515|GO:0012505|GO:0031090|GO:0019222|GO:0042802|GO:0006725|GO:1901360|GO:0003676|GO:0034641|GO:0006952|GO:0031325|GO:…		signaling|cell|membrane|cellular process|metabolic process|response to stimulus|nucleic acid binding transcription factor activity|binding|cellular response to stimulus|organic cyclic compound binding|transcription factor activity, sequence-specific DNA binding|regulation of cellular process|intracellular organelle|nitrogen compound metabolic process|response to stress|nuclear outer membrane-endo…	hsa04151|hsa05203|hsa04024|hsa05016|hsa05034|hsa04022|hsa04261|hsa05161|hsa04728|hsa04152|hsa04725|hsa04668|hsa04931|hsa04922|hsa04916|hsa04915|hsa04211|hsa05215|hsa04911|hsa04925|hsa04918|hsa05031|hsa05030|hsa04962
ENSG00000186115	CYP4F2	3.62309	0.0190291	7.57287	1.26627e-159	1.13365e-156	UP	cytochrome P450 family 4 subfamily F member 2 [Source:HGNC Symbol;Acc:HGNC:2645]	GO:0005623|GO:0016020|GO:0009987|GO:0008152|GO:0050896|GO:0005488|GO:0003824|GO:0051716|GO:0097159|GO:0016491|GO:0043229|GO:0051050|GO:0006950|GO:0042175|GO:0071704|GO:0009056|GO:0043167|GO:0051051|GO:0044237|GO:0045177|GO:0043227|GO:0071944|GO:0031224|GO:0005622|GO:0005789|GO:0005515|GO:0005886|GO:0012505|GO:0031090|GO:0044255|GO:0050817|GO:0003014|GO:0042360|GO:0032369|GO:0006810|GO:1901360|GO:…		cell|membrane|cellular process|metabolic process|response to stimulus|binding|catalytic activity|cellular response to stimulus|organic cyclic compound binding|oxidoreductase activity|intracellular organelle|positive regulation of transport|response to stress|nuclear outer membrane-endoplasmic reticulum membrane network|organic substance metabolic process|catabolic process|ion binding|negative reg…	hsa01100|hsa00590
ENSG00000104888	SLC17A7	4.36185	0.0249911	7.44738	6.6911e-218	1.47762e-214	UP	solute carrier family 17 (vesicular glutamate transporter), member 7 [Source:HGNC Symbol;Acc:HGNC:16704]	GO:0032502|GO:0005215|GO:0045202|GO:0007610|GO:0023052|GO:0005623|GO:0016020|GO:0009987|GO:0030054|GO:0050896|GO:0051716|GO:0042995|GO:0030672|GO:0008021|GO:0004872|GO:0048786|GO:0022857|GO:0050794|GO:0060076|GO:0043229|GO:0051641|GO:0016043|GO:0043227|GO:0044708|GO:0071944|GO:0031224|GO:0005622|GO:0007269|GO:0005886|GO:0012505|GO:0048856|GO:0031090|GO:0042391|GO:0060041|GO:0006810|GO:0007275|GO:…		developmental process|transporter activity|synapse|behavior|signaling|cell|membrane|cellular process|cell junction|response to stimulus|cellular response to stimulus|cell projection|synaptic vesicle membrane|synaptic vesicle|receptor activity|presynaptic active zone|transmembrane transporter activity|regulation of cellular process|excitatory synapse|intracellular organelle|cellular localization|c…	hsa04724|hsa04723|hsa04721|hsa05033
ENSG00000139971	C14orf37	1.0604	0.00613965	7.43224	1.38432e-101	3.44779e-99	UP	chromosome 14 open reading frame 37 [Source:HGNC Symbol;Acc:HGNC:19846]	GO:0016020|GO:0031224|GO:0016021		membrane|intrinsic component of membrane|integral component of membrane	-
ENSG00000186642	PDE2A	1.0864	0.00643175	7.40013	3.0487e-139	1.87015e-136	UP	phosphodiesterase 2A [Source:HGNC Symbol;Acc:HGNC:8777]	GO:0032502|GO:0005215|GO:0002376|GO:0045202|GO:0023052|GO:0005623|GO:0016020|GO:0009987|GO:0008152|GO:0050896|GO:0005488|GO:0003824|GO:0036094|GO:0051716|GO:0097159|GO:0009892|GO:0022857|GO:0048523|GO:0050794|GO:0043229|GO:0006807|GO:0006950|GO:0071704|GO:0009056|GO:0043167|GO:0008144|GO:0009628|GO:0051051|GO:0044237|GO:0051641|GO:0016043|GO:0043227|GO:0071944|GO:1903828|GO:0009605|GO:0016787|GO:…		developmental process|transporter activity|immune system process|synapse|signaling|cell|membrane|cellular process|metabolic process|response to stimulus|binding|catalytic activity|small molecule binding|cellular response to stimulus|organic cyclic compound binding|negative regulation of metabolic process|transmembrane transporter activity|negative regulation of cellular process|regulation of cell…	hsa04740|hsa00230|hsa04022|hsa05032|hsa04925
ENSG00000006283	CACNA1G	1.11523	0.00667272	7.38485	5.37615e-170	5.93616e-167	UP	calcium channel, voltage-dependent, T type, alpha 1G subunit [Source:HGNC Symbol;Acc:HGNC:1394]	GO:0040011|GO:0032502|GO:0032991|GO:0005215|GO:0023052|GO:0005623|GO:0016020|GO:0009987|GO:0050896|GO:0005488|GO:0022857|GO:0050794|GO:0051050|GO:0051641|GO:0009653|GO:0016043|GO:0071944|GO:0009605|GO:0031224|GO:0005515|GO:0005886|GO:0043234|GO:0048856|GO:0060341|GO:0042391|GO:0006935|GO:0048468|GO:0006810|GO:0098797|GO:0007275|GO:0060627|GO:0032940|GO:0007267|GO:0003254|GO:0006928|GO:0042592|GO:…		locomotion|developmental process|macromolecular complex|transporter activity|signaling|cell|membrane|cellular process|response to stimulus|binding|transmembrane transporter activity|regulation of cellular process|positive regulation of transport|cellular localization|anatomical structure morphogenesis|cellular component organization|cell periphery|response to external stimulus|intrinsic component…	hsa04010|hsa04020|hsa04713|hsa04925|hsa04930
ENSG00000223865	HLA-DPB1	1.45662	0.00900592	7.33754	3.45545e-72	3.39649e-70	UP	major histocompatibility complex, class II, DP beta 1 [Source:HGNC Symbol;Acc:HGNC:4940]	GO:0032991|GO:0002376|GO:0023052|GO:0005623|GO:0016020|GO:0009987|GO:0050896|GO:0005488|GO:0051716|GO:0033218|GO:0008283|GO:0050794|GO:0045321|GO:0019882|GO:0043229|GO:0006950|GO:0042175|GO:0006955|GO:0003823|GO:0009986|GO:0007155|GO:0043227|GO:0071944|GO:0031224|GO:0002684|GO:0005622|GO:0002682|GO:0005789|GO:0005515|GO:0005886|GO:0043234|GO:0012505|GO:0031090|GO:0042605|GO:0008284|GO:0002757|GO:…		macromolecular complex|immune system process|signaling|cell|membrane|cellular process|response to stimulus|binding|cellular response to stimulus|amide binding|cell proliferation|regulation of cellular process|leukocyte activation|antigen processing and presentation|intracellular organelle|response to stress|nuclear outer membrane-endoplasmic reticulum membrane network|immune response|antigen bind…	-
ENSG00000186510	CLCNKA	2.28767	0.0142	7.33184	5.86866e-84	8.71746e-82	UP	chloride channel, voltage-sensitive Ka [Source:HGNC Symbol;Acc:HGNC:2026]	GO:0032991|GO:0005215|GO:0005623|GO:0016020|GO:0009987|GO:0005488|GO:0022857|GO:0050794|GO:0043167|GO:0071944|GO:0031224|GO:0005886|GO:0043234|GO:0006810|GO:0005887|GO:0043169|GO:0022891|GO:0031226|GO:1902495|GO:0055085|GO:0007588|GO:0016021|GO:0046872|GO:0015267|GO:0006811|GO:0015075|GO:0034765|GO:0034702|GO:0043269|GO:0034220|GO:0006820|GO:0005216|GO:0098656|GO:0034707|GO:0008509|GO:0044070|GO:…		macromolecular complex|transporter activity|cell|membrane|cellular process|binding|transmembrane transporter activity|regulation of cellular process|ion binding|cell periphery|intrinsic component of membrane|plasma membrane|protein complex|transport|integral component of plasma membrane|cation binding|substrate-specific transmembrane transporter activity|intrinsic component of plasma membrane|tra…	-
ENSG00000164007	CLDN19	1.20518	0.00767808	7.29429	2.02717e-77	2.45073e-75	UP	claudin 19 [Source:HGNC Symbol;Acc:HGNC:2040]	GO:0005198|GO:0023052|GO:0005623|GO:0016020|GO:0009987|GO:0030054|GO:0050896|GO:0005488|GO:0043229|GO:0005911|GO:0016043|GO:0007155|GO:0043227|GO:0071944|GO:0031224|GO:0005622|GO:0005515|GO:0005886|GO:0042802|GO:0042391|GO:0016323|GO:0050877|GO:0022607|GO:0098609|GO:0043231|GO:0005737|GO:0007154|GO:0016021|GO:0043296|GO:0098742|GO:0045216|GO:0019227|GO:0001508|GO:0034329|GO:0007600|GO:0019226|GO:…		structural molecule activity|signaling|cell|membrane|cellular process|cell junction|response to stimulus|binding|intracellular organelle|cell-cell junction|cellular component organization|cell adhesion|membrane-bounded organelle|cell periphery|intrinsic component of membrane|intracellular|protein binding|plasma membrane|identical protein binding|regulation of membrane potential|basolateral plasma…	hsa04514|hsa04530|hsa05160|hsa04670
ENSG00000189052	CGB5	1.56759	0.01	7.2924	4.80384e-21	6.73411e-20	UP	chorionic gonadotropin, beta polypeptide 5 [Source:HGNC Symbol;Acc:HGNC:16452]	GO:0000003|GO:0023052|GO:0009987|GO:0005576|GO:0022414|GO:0008152|GO:0050896|GO:0005488|GO:0051716|GO:0050794|GO:0006807|GO:0044702|GO:0071704|GO:0019953|GO:0044237|GO:0042445|GO:0032504|GO:0005515|GO:0048609|GO:0005102|GO:0034641|GO:0007267|GO:0016486|GO:0007154|GO:0007276|GO:0007165|GO:0008219|GO:0010817|GO:0019538|GO:0006518|GO:0005179|GO:0051604|GO:0006508|GO:0012501|GO:0043603|GO:0044267|GO:…		reproduction|signaling|cellular process|extracellular region|reproductive process|metabolic process|response to stimulus|binding|cellular response to stimulus|regulation of cellular process|nitrogen compound metabolic process|single organism reproductive process|organic substance metabolic process|sexual reproduction|cellular metabolic process|hormone metabolic process|multicellular organism repr…	-
ENSG00000229921	KIF25-AS1	1.33209	0.00857707	7.27899	1.68378e-56	1.03097e-54	UP	KIF25 antisense RNA 1 [Source:HGNC Symbol;Acc:HGNC:20953]			-	-
ENSG00000100867	DHRS2	12.1456	0.0793306	7.25834	0	0	UP	dehydrogenase/reductase (SDR family) member 2 [Source:HGNC Symbol;Acc:HGNC:18349]	GO:0032502|GO:0002376|GO:0005623|GO:0009987|GO:0005576|GO:0008152|GO:0050896|GO:0005488|GO:0003824|GO:1903561|GO:0051716|GO:0048523|GO:0008283|GO:0016491|GO:0050794|GO:0045321|GO:0043229|GO:0006950|GO:0071704|GO:0044237|GO:0042445|GO:0043227|GO:0005622|GO:0002520|GO:0005515|GO:0012505|GO:0048856|GO:0042127|GO:1901360|GO:0010941|GO:0007275|GO:0048513|GO:0031982|GO:0033554|GO:0016614|GO:0043231|GO:…		developmental process|immune system process|cell|cellular process|extracellular region|metabolic process|response to stimulus|binding|catalytic activity|extracellular vesicle|cellular response to stimulus|negative regulation of cellular process|cell proliferation|oxidoreductase activity|regulation of cellular process|leukocyte activation|intracellular organelle|response to stress|organic substanc…	-
ENSG00000263567	RP11-805L22.3	14.4324	0.0962564	7.22821	5.60398e-70	5.22907e-68	UP	-			-	-
ENSG00000167634	NLRP7	1.0749	0.00736401	7.18949	4.44521e-79	5.68523e-77	UP	NLR family, pyrin domain containing 7 [Source:HGNC Symbol;Acc:HGNC:22947]	GO:0005488|GO:0036094|GO:0097159|GO:0043167|GO:0005515|GO:0043168|GO:0001882|GO:0000166|GO:0035639|GO:0001883|GO:0032549|GO:0017076|GO:0005524|GO:0030554		binding|small molecule binding|organic cyclic compound binding|ion binding|protein binding|anion binding|nucleoside binding|nucleotide binding|purine ribonucleoside triphosphate binding|purine nucleoside binding|ribonucleoside binding|purine nucleotide binding|ATP binding|adenyl nucleotide binding	-
ENSG00000163530	DPPA2	1.3783	0.01	7.10675	1.86448e-24	3.18684e-23	UP	developmental pluripotency associated 2 [Source:HGNC Symbol;Acc:HGNC:19197]	GO:0032502|GO:0005623|GO:0009987|GO:0008152|GO:0005488|GO:0032259|GO:0044877|GO:0008283|GO:0050794|GO:0043229|GO:0006807|GO:0071704|GO:0044237|GO:0016043|GO:0043227|GO:0009058|GO:0005622|GO:0048856|GO:0019222|GO:0008284|GO:0042127|GO:0006725|GO:0009888|GO:0035295|GO:1901360|GO:0007275|GO:0030324|GO:0016570|GO:0048513|GO:0034641|GO:0046483|GO:0051128|GO:0043231|GO:0003682|GO:0030323|GO:0006139|GO:…		developmental process|cell|cellular process|metabolic process|binding|methylation|macromolecular complex binding|cell proliferation|regulation of cellular process|intracellular organelle|nitrogen compound metabolic process|organic substance metabolic process|cellular metabolic process|cellular component organization|membrane-bounded organelle|biosynthetic process|intracellular|anatomical structur…	-
ENSG00000129244	ATP1B2	1.5081	0.011105	7.08538	4.4132e-60	3.00797e-58	UP	ATPase, Na+/K+ transporting, beta 2 polypeptide [Source:HGNC Symbol;Acc:HGNC:805]	GO:0040011|GO:0032991|GO:0005215|GO:0002376|GO:0023052|GO:0005623|GO:0016020|GO:0009987|GO:0008152|GO:0050896|GO:0005488|GO:0003824|GO:0022857|GO:0050794|GO:0051050|GO:0006950|GO:0050900|GO:0045177|GO:0048870|GO:0007155|GO:0071944|GO:0009893|GO:0016787|GO:0031224|GO:0030234|GO:0005622|GO:0005515|GO:0005886|GO:0043234|GO:0019222|GO:0050817|GO:0042391|GO:0006810|GO:0016324|GO:0098797|GO:0008047|GO:…		locomotion|macromolecular complex|transporter activity|immune system process|signaling|cell|membrane|cellular process|metabolic process|response to stimulus|binding|catalytic activity|transmembrane transporter activity|regulation of cellular process|positive regulation of transport|response to stress|leukocyte migration|apical part of cell|cell motility|cell adhesion|cell periphery|positive regul…	hsa04024|hsa04022|hsa04261|hsa04919|hsa04972|hsa04974|hsa04970|hsa04911|hsa04260|hsa04971|hsa04976|hsa04918|hsa04978|hsa04961|hsa04973|hsa04960|hsa04964
ENSG00000185585	OLFML2A	3.28219	0.0245777	7.06116	9.89585e-213	2.04875e-209	UP	olfactomedin like 2A [Source:HGNC Symbol;Acc:HGNC:27270]	GO:0031012|GO:0009987|GO:0005576|GO:0005488|GO:0050840|GO:0005578|GO:0016043|GO:0005515|GO:0042802|GO:0043062|GO:0046983|GO:0030198|GO:0042803		extracellular matrix|cellular process|extracellular region|binding|extracellular matrix binding|proteinaceous extracellular matrix|cellular component organization|protein binding|identical protein binding|extracellular structure organization|protein dimerization activity|extracellular matrix organization|protein homodimerization activity	-
ENSG00000129910	CDH15	2.57522	0.0193395	7.057	9.9795e-116	3.44345e-113	UP	cadherin 15, type 1, M-cadherin (myotubule) [Source:HGNC Symbol;Acc:HGNC:1754]	GO:0032502|GO:0045202|GO:0005623|GO:0016020|GO:0009987|GO:0005576|GO:0005488|GO:1903561|GO:0031594|GO:0050794|GO:0043167|GO:0016043|GO:0007155|GO:0043227|GO:0071944|GO:0031224|GO:0050793|GO:0005515|GO:0005886|GO:0048856|GO:0045595|GO:0044853|GO:0031982|GO:0022607|GO:0098609|GO:0061061|GO:0045597|GO:0043169|GO:0070062|GO:0048869|GO:0016021|GO:0098857|GO:0005901|GO:0098742|GO:0051149|GO:0045216|GO:…		developmental process|synapse|cell|membrane|cellular process|extracellular region|binding|extracellular vesicle|neuromuscular junction|regulation of cellular process|ion binding|cellular component organization|cell adhesion|membrane-bounded organelle|cell periphery|intrinsic component of membrane|regulation of developmental process|protein binding|plasma membrane|anatomical structure development|…	hsa04514
ENSG00000131094	C1QL1	17.525	0.131705	7.05596	1.46664e-125	6.3094e-123	UP	complement component 1, q subcomponent-like 1 [Source:HGNC Symbol;Acc:HGNC:24182]	GO:0032991|GO:0007610|GO:0005623|GO:0005576|GO:0005488|GO:0005622|GO:0005515|GO:0043234|GO:0007626|GO:0005737|GO:0005581		macromolecular complex|behavior|cell|extracellular region|binding|intracellular|protein binding|protein complex|locomotory behavior|cytoplasm|collagen trimer	-
ENSG00000087116	ADAMTS2	2.11848	0.0164949	7.00486	1.45231e-151	1.09336e-148	UP	ADAM metallopeptidase with thrombospondin type 1 motif 2 [Source:HGNC Symbol;Acc:HGNC:218]	GO:0032502|GO:0031012|GO:0000003|GO:0009987|GO:0005576|GO:0022414|GO:0008152|GO:0005488|GO:0003824|GO:0005578|GO:0044702|GO:0071704|GO:0009056|GO:0043167|GO:0019953|GO:0016043|GO:0032504|GO:0016787|GO:0048856|GO:0048609|GO:0035295|GO:0007275|GO:0030324|GO:0048513|GO:0043062|GO:0043169|GO:0008233|GO:0030323|GO:0044236|GO:0007276|GO:0019538|GO:0030574|GO:0044259|GO:0048232|GO:0046872|GO:0060541|GO:…		developmental process|extracellular matrix|reproduction|cellular process|extracellular region|reproductive process|metabolic process|binding|catalytic activity|proteinaceous extracellular matrix|single organism reproductive process|organic substance metabolic process|catabolic process|ion binding|sexual reproduction|cellular component organization|multicellular organism reproduction|hydrolase act…	-
ENSG00000104827	CGB	2.54703	0.019965	6.9952	9.94797e-30	2.20419e-28	UP	chorionic gonadotropin, beta polypeptide [Source:HGNC Symbol;Acc:HGNC:1886]	GO:0000003|GO:0023052|GO:0009987|GO:0005576|GO:0022414|GO:0008152|GO:0050896|GO:0005488|GO:0051716|GO:0050794|GO:0006807|GO:0044702|GO:0071704|GO:0019953|GO:0044237|GO:0042445|GO:0032504|GO:0005515|GO:0048609|GO:0005102|GO:0034641|GO:0007267|GO:0016486|GO:0007154|GO:0007276|GO:0007165|GO:0008219|GO:0010817|GO:0019538|GO:0006518|GO:0005179|GO:0051604|GO:0006508|GO:0012501|GO:0043603|GO:0044267|GO:…		reproduction|signaling|cellular process|extracellular region|reproductive process|metabolic process|response to stimulus|binding|cellular response to stimulus|regulation of cellular process|nitrogen compound metabolic process|single organism reproductive process|organic substance metabolic process|sexual reproduction|cellular metabolic process|hormone metabolic process|multicellular organism repr…	-
ENSG00000142619	PADI3	15.3221	0.124243	6.9463	1.52394e-259	8.41343e-256	UP	peptidyl arginine deiminase, type III [Source:HGNC Symbol;Acc:HGNC:18337]	GO:0005623|GO:0009987|GO:0008152|GO:0005488|GO:0003824|GO:0006807|GO:0071704|GO:0043167|GO:0044237|GO:0016787|GO:0009058|GO:0005622|GO:0006575|GO:0006082|GO:0044281|GO:0043169|GO:0005737|GO:0006520|GO:0016810|GO:0044249|GO:0019538|GO:0046872|GO:0043412|GO:0036211|GO:0000052|GO:0016813|GO:0008652|GO:0044267|GO:0019240|GO:0005509|GO:0019752|GO:0006464|GO:0004668|GO:0018193|GO:0018101		cell|cellular process|metabolic process|binding|catalytic activity|nitrogen compound metabolic process|organic substance metabolic process|ion binding|cellular metabolic process|hydrolase activity|biosynthetic process|intracellular|cellular modified amino acid metabolic process|organic acid metabolic process|small molecule metabolic process|cation binding|cytoplasm|cellular amino acid metabolic p…	-
ENSG00000204287	HLA-DRA	4.28989	0.0363175	6.88413	2.04907e-75	2.27008e-73	UP	major histocompatibility complex, class II, DR alpha [Source:HGNC Symbol;Acc:HGNC:4947]	GO:0032991|GO:0004871|GO:0002376|GO:0023052|GO:0005623|GO:0016020|GO:0009987|GO:0005576|GO:0050896|GO:0005488|GO:1903561|GO:0051716|GO:0033218|GO:0004872|GO:0044877|GO:0050794|GO:0045321|GO:0019882|GO:0043229|GO:0006950|GO:0042175|GO:0006955|GO:0003823|GO:0009986|GO:0038023|GO:0016043|GO:0007155|GO:0043227|GO:0071944|GO:0031224|GO:0002684|GO:0005622|GO:0002682|GO:0005789|GO:0005515|GO:0005886|GO:…		macromolecular complex|signal transducer activity|immune system process|signaling|cell|membrane|cellular process|extracellular region|response to stimulus|binding|extracellular vesicle|cellular response to stimulus|amide binding|receptor activity|macromolecular complex binding|regulation of cellular process|leukocyte activation|antigen processing and presentation|intracellular organelle|response …	hsa05166|hsa05169|hsa05168|hsa05152|hsa05164|hsa04145|hsa04514|hsa05322|hsa05145|hsa05323|hsa04640|hsa04612|hsa05140|hsa05321|hsa05416|hsa05150|hsa05320|hsa04672|hsa04940|hsa05332|hsa05330|hsa05310
ENSG00000105419	MEIS3	2.76179	0.0234896	6.87743	1.68972e-173	1.93007e-170	UP	Meis homeobox 3 [Source:HGNC Symbol;Acc:HGNC:29537]	GO:0023052|GO:0005623|GO:0009987|GO:0008152|GO:0050896|GO:0001071|GO:0005488|GO:0051716|GO:0097159|GO:0003700|GO:0048523|GO:0044877|GO:0050794|GO:0043229|GO:0006807|GO:0071704|GO:0044237|GO:0023051|GO:0043227|GO:0023057|GO:0009893|GO:0009058|GO:0005622|GO:0019222|GO:0006725|GO:1901360|GO:0010941|GO:0003676|GO:0034641|GO:0031325|GO:0046483|GO:0043231|GO:0000981|GO:0009966|GO:0003682|GO:0060548|GO:…		signaling|cell|cellular process|metabolic process|response to stimulus|nucleic acid binding transcription factor activity|binding|cellular response to stimulus|organic cyclic compound binding|transcription factor activity, sequence-specific DNA binding|negative regulation of cellular process|macromolecular complex binding|regulation of cellular process|intracellular organelle|nitrogen compound me…	-
ENSG00000064300	NGFR	37.6074	0.32021	6.87586	0	0	UP	nerve growth factor receptor [Source:HGNC Symbol;Acc:HGNC:7809]	GO:0040011|GO:0032502|GO:0004871|GO:0002376|GO:0023052|GO:0005623|GO:0048511|GO:0016020|GO:0009987|GO:0005576|GO:0008152|GO:0050896|GO:0005488|GO:0051716|GO:0042995|GO:0033218|GO:0004872|GO:0048523|GO:0008283|GO:0050794|GO:0043229|GO:0006950|GO:0007623|GO:0071704|GO:0006955|GO:0009986|GO:0044237|GO:0051641|GO:0038023|GO:0023051|GO:0044297|GO:0009653|GO:0016043|GO:0051707|GO:0043227|GO:0071944|GO:…		locomotion|developmental process|signal transducer activity|immune system process|signaling|cell|rhythmic process|membrane|cellular process|extracellular region|metabolic process|response to stimulus|binding|cellular response to stimulus|cell projection|amide binding|receptor activity|negative regulation of cellular process|cell proliferation|regulation of cellular process|intracellular organelle…	hsa04151|hsa04060|hsa04014|hsa04015|hsa05202|hsa04722
ENSG00000137225	CAPN11	1.52463	0.0131805	6.85391	2.24969e-73	2.30715e-71	UP	calpain 11 [Source:HGNC Symbol;Acc:HGNC:1478]	GO:0005623|GO:0008152|GO:0005488|GO:0003824|GO:0043229|GO:0071704|GO:0043167|GO:0043227|GO:0016787|GO:0005622|GO:0012505|GO:0031982|GO:0030141|GO:0043231|GO:0043169|GO:0008233|GO:0005737|GO:0001669|GO:0019538|GO:0046872|GO:0031410|GO:0016023|GO:0006508|GO:0031988|GO:0005509|GO:0004175|GO:0008234|GO:0004197|GO:0004198		cell|metabolic process|binding|catalytic activity|intracellular organelle|organic substance metabolic process|ion binding|membrane-bounded organelle|hydrolase activity|intracellular|endomembrane system|vesicle|secretory granule|intracellular membrane-bounded organelle|cation binding|peptidase activity|cytoplasm|acrosomal vesicle|protein metabolic process|metal ion binding|cytoplasmic vesicle|cyto…	-
ENSG00000104879	CKM	1.90497	0.0166685	6.8365	1.93578e-40	6.86539e-39	UP	creatine kinase, muscle [Source:HGNC Symbol;Acc:HGNC:1994]	GO:0005623|GO:0009987|GO:0008152|GO:0005488|GO:0003824|GO:0036094|GO:0097159|GO:0006807|GO:0071704|GO:0043167|GO:0044237|GO:0009058|GO:0005622|GO:0005515|GO:0016740|GO:0006575|GO:0006082|GO:0034641|GO:0043168|GO:0044281|GO:0001882|GO:0016772|GO:0019637|GO:0005737|GO:0006520|GO:0000166|GO:0005829|GO:0035639|GO:0009308|GO:0001883|GO:0032549|GO:0016301|GO:0006796|GO:0006600|GO:0017076|GO:0004111|GO:…		cell|cellular process|metabolic process|binding|catalytic activity|small molecule binding|organic cyclic compound binding|nitrogen compound metabolic process|organic substance metabolic process|ion binding|cellular metabolic process|biosynthetic process|intracellular|protein binding|transferase activity|cellular modified amino acid metabolic process|organic acid metabolic process|cellular nitroge…	hsa01100|hsa00330
ENSG00000124939	SCGB2A1	1.13149	0.01	6.82207	3.6702e-10	2.38711e-09	UP	secretoglobin, family 2A, member 1 [Source:HGNC Symbol;Acc:HGNC:7051]	GO:0023052|GO:0009987|GO:0005576|GO:0050896|GO:0005488|GO:0051716|GO:0050794|GO:0005615|GO:0005515|GO:0046983|GO:0007154|GO:0007165|GO:0009725|GO:0010033|GO:0033993|GO:0046982|GO:0014070|GO:0071310|GO:0009755|GO:0032870|GO:0048545|GO:0030522|GO:0043401|GO:0071383|GO:0071407|GO:0030518|GO:0071396|GO:0030521		signaling|cellular process|extracellular region|response to stimulus|binding|cellular response to stimulus|regulation of cellular process|extracellular space|protein binding|protein dimerization activity|cell communication|signal transduction|response to hormone|response to organic substance|response to lipid|protein heterodimerization activity|response to organic cyclic compound|cellular respons…	-
ENSG00000175084	DES	12.3827	0.110536	6.80767	5.02265e-225	1.27981e-221	UP	desmin [Source:HGNC Symbol;Acc:HGNC:2770]	GO:0045202|GO:0005198|GO:0005623|GO:0016020|GO:0009987|GO:0005576|GO:0030054|GO:0005488|GO:1903561|GO:0005200|GO:0031594|GO:0043229|GO:0005911|GO:0016043|GO:0043227|GO:0071944|GO:0005622|GO:0005515|GO:0005886|GO:0042802|GO:0030017|GO:0030018|GO:0044291|GO:0005912|GO:0031982|GO:0005882|GO:0005737|GO:0003012|GO:0006928|GO:0042383|GO:0031674|GO:0005913|GO:0070062|GO:0008092|GO:0030029|GO:0003013|GO:…		synapse|structural molecule activity|cell|membrane|cellular process|extracellular region|cell junction|binding|extracellular vesicle|structural constituent of cytoskeleton|neuromuscular junction|intracellular organelle|cell-cell junction|cellular component organization|membrane-bounded organelle|cell periphery|intracellular|protein binding|plasma membrane|identical protein binding|sarcomere|Z dis…	hsa05414|hsa05410|hsa05412
ENSG00000168481	LGI3	1.46574	0.0131838	6.79672	1.64084e-118	5.90792e-116	UP	leucine-rich repeat LGI family member 3 [Source:HGNC Symbol;Acc:HGNC:18711]	GO:0045202|GO:0005623|GO:0009987|GO:0005576|GO:0008152|GO:0030054|GO:0005488|GO:0003824|GO:0042995|GO:0008021|GO:0050794|GO:0043229|GO:0051641|GO:0043227|GO:0005622|GO:0005515|GO:0012505|GO:0060341|GO:0006810|GO:0060627|GO:0032940|GO:0031982|GO:0043231|GO:0030133|GO:0005737|GO:0043005|GO:0016192|GO:0031410|GO:0016023|GO:0006887|GO:0070382|GO:0017157|GO:0051046|GO:0031988|GO:0046903		synapse|cell|cellular process|extracellular region|metabolic process|cell junction|binding|catalytic activity|cell projection|synaptic vesicle|regulation of cellular process|intracellular organelle|cellular localization|membrane-bounded organelle|intracellular|protein binding|endomembrane system|regulation of cellular localization|transport|regulation of vesicle-mediated transport|secretion by ce…	-
ENSG00000173868	PHOSPHO1	1.04958	0.01	6.71366	1.61176e-77	1.9701e-75	UP	phosphatase, orphan 1 [Source:HGNC Symbol;Acc:HGNC:16815]	GO:0032502|GO:0031012|GO:0005623|GO:0009987|GO:0005576|GO:0008152|GO:0005488|GO:0003824|GO:0005578|GO:0006807|GO:0071704|GO:0043167|GO:0044237|GO:0009653|GO:0043227|GO:0016787|GO:0009058|GO:0050793|GO:0005622|GO:0048856|GO:0044255|GO:0009888|GO:0007275|GO:0048513|GO:0034641|GO:0016788|GO:0044281|GO:0019637|GO:0016817|GO:0043169|GO:0005737|GO:0009887|GO:0006629|GO:0030278|GO:0001503|GO:0060348|GO:…		developmental process|extracellular matrix|cell|cellular process|extracellular region|metabolic process|binding|catalytic activity|proteinaceous extracellular matrix|nitrogen compound metabolic process|organic substance metabolic process|ion binding|cellular metabolic process|anatomical structure morphogenesis|membrane-bounded organelle|hydrolase activity|biosynthetic process|regulation of develo…	hsa01100|hsa00564
ENSG00000169548	ZNF280A	1.03771	0.01	6.69726	2.92579e-29	6.34689e-28	UP	zinc finger protein 280A [Source:HGNC Symbol;Acc:HGNC:18597]	GO:0040011|GO:0032502|GO:0005623|GO:0009987|GO:0008152|GO:0050896|GO:0001071|GO:0005488|GO:0097159|GO:0009892|GO:0003700|GO:0048523|GO:0050794|GO:0043229|GO:0006807|GO:0071704|GO:0043167|GO:0044237|GO:0009653|GO:0016043|GO:0043227|GO:0009605|GO:0009058|GO:0005622|GO:0048856|GO:0019222|GO:0006935|GO:0006725|GO:0048468|GO:1901360|GO:0007275|GO:0003676|GO:0034641|GO:0046483|GO:0043231|GO:0043169|GO:…		locomotion|developmental process|cell|cellular process|metabolic process|response to stimulus|nucleic acid binding transcription factor activity|binding|organic cyclic compound binding|negative regulation of metabolic process|transcription factor activity, sequence-specific DNA binding|negative regulation of cellular process|regulation of cellular process|intracellular organelle|nitrogen compound…	-
ENSG00000184502	GAST	6.44429	0.0661347	6.60647	4.99943e-37	1.53055e-35	UP	gastrin [Source:HGNC Symbol;Acc:HGNC:4164]	GO:0023052|GO:0009987|GO:0005576|GO:0050896|GO:0005488|GO:0051716|GO:0050794|GO:0009605|GO:0005615|GO:0005515|GO:0009991|GO:0005102|GO:0007154|GO:0007165|GO:0032094|GO:0007186|GO:0005179|GO:0031667		signaling|cellular process|extracellular region|response to stimulus|binding|cellular response to stimulus|regulation of cellular process|response to external stimulus|extracellular space|protein binding|response to extracellular stimulus|receptor binding|cell communication|signal transduction|response to food|G-protein coupled receptor signaling pathway|hormone activity|response to nutrient leve…	hsa04971
ENSG00000116983	HPCAL4	11.4622	0.119952	6.57828	2.56524e-238	1.06217e-234	UP	hippocalcin like 4 [Source:HGNC Symbol;Acc:HGNC:18212]	GO:0032502|GO:0023052|GO:0005623|GO:0009987|GO:0050896|GO:0005488|GO:0051716|GO:0050794|GO:0043167|GO:0016247|GO:0005622|GO:0005515|GO:0048856|GO:0008022|GO:0007275|GO:0043169|GO:0005246|GO:0019904|GO:0007154|GO:0007165|GO:0046872|GO:0007417|GO:0007399|GO:0005509		developmental process|signaling|cell|cellular process|response to stimulus|binding|cellular response to stimulus|regulation of cellular process|ion binding|channel regulator activity|intracellular|protein binding|anatomical structure development|protein C-terminus binding|multicellular organism development|cation binding|calcium channel regulator activity|protein domain specific binding|cell comm…	-
ENSG00000110076	NRXN2	1.13813	0.0123179	6.52977	1.68795e-120	6.65637e-118	UP	neurexin 2 [Source:HGNC Symbol;Acc:HGNC:8009]	GO:0032502|GO:0032991|GO:0004871|GO:0045202|GO:0007610|GO:0023052|GO:0005623|GO:0016020|GO:0009987|GO:0050896|GO:0005488|GO:0051716|GO:0004872|GO:0050794|GO:0043167|GO:0009628|GO:0051641|GO:0038023|GO:0016043|GO:0007155|GO:0044708|GO:0071944|GO:0009605|GO:0031224|GO:0016247|GO:0007269|GO:0005515|GO:0005886|GO:0043234|GO:0048856|GO:0097060|GO:0071625|GO:0016337|GO:0030534|GO:0006810|GO:0009612|GO:…		developmental process|macromolecular complex|signal transducer activity|synapse|behavior|signaling|cell|membrane|cellular process|response to stimulus|binding|cellular response to stimulus|receptor activity|regulation of cellular process|ion binding|response to abiotic stimulus|cellular localization|signaling receptor activity|cellular component organization|cell adhesion|single-organism behavior…	hsa04514
ENSG00000260532	LA16c-381G6.1	1.39726	0.0155779	6.48695	2.74476e-29	5.96589e-28	UP	-			-	-
ENSG00000196557	CACNA1H	1.89763	0.0224054	6.4042	1.1269e-167	1.20414e-164	UP	calcium channel, voltage-dependent, T type, alpha 1H subunit [Source:HGNC Symbol;Acc:HGNC:1395]	GO:0040011|GO:0032502|GO:0032991|GO:0000003|GO:0005215|GO:0005623|GO:0016020|GO:0009987|GO:0022414|GO:0008152|GO:0050896|GO:0005488|GO:0051716|GO:0022857|GO:0050794|GO:0051050|GO:0044702|GO:0071704|GO:0043167|GO:0019953|GO:0044237|GO:0051641|GO:0042445|GO:0009653|GO:0016043|GO:0071944|GO:0009605|GO:0009058|GO:0031224|GO:0005515|GO:0005886|GO:0043234|GO:0007340|GO:0048856|GO:0048646|GO:0060341|GO:…		locomotion|developmental process|macromolecular complex|reproduction|transporter activity|cell|membrane|cellular process|reproductive process|metabolic process|response to stimulus|binding|cellular response to stimulus|transmembrane transporter activity|regulation of cellular process|positive regulation of transport|single organism reproductive process|organic substance metabolic process|ion bind…	hsa04010|hsa04020|hsa04713|hsa04925
ENSG00000256542	RP13-895J2.3	2.19632	0.0263785	6.37958	3.00063e-69	2.74574e-67	UP	-			-	-
ENSG00000118160	SLC8A2	1.65365	0.0199672	6.37188	1.84299e-80	2.46165e-78	UP	solute carrier family 8 (sodium/calcium exchanger), member 2 [Source:HGNC Symbol;Acc:HGNC:11069]	GO:0005215|GO:0045202|GO:0007610|GO:0023052|GO:0005623|GO:0016020|GO:0009987|GO:0050896|GO:0005488|GO:0042995|GO:0022857|GO:0050794|GO:0006950|GO:0043167|GO:0023051|GO:0044297|GO:0044708|GO:0071944|GO:0031224|GO:0005515|GO:0005886|GO:0050817|GO:0050804|GO:0043025|GO:0016323|GO:0006810|GO:0050877|GO:0050806|GO:0050803|GO:0005887|GO:0043169|GO:0007267|GO:0009611|GO:0042592|GO:0043005|GO:0043204|GO:…		transporter activity|synapse|behavior|signaling|cell|membrane|cellular process|response to stimulus|binding|cell projection|transmembrane transporter activity|regulation of cellular process|response to stress|ion binding|regulation of signaling|cell body|single-organism behavior|cell periphery|intrinsic component of membrane|protein binding|plasma membrane|coagulation|modulation of synaptic trans…	hsa04740|hsa04020|hsa04022|hsa04974
ENSG00000203266	RP11-560A15.3	1.44029	0.0176286	6.3523	3.91394e-16	4.06042e-15	UP	-			-	-
ENSG00000164047	CAMP	2.97057	0.0364403	6.34906	5.72956e-29	1.23082e-27	UP	cathelicidin antimicrobial peptide [Source:HGNC Symbol;Acc:HGNC:1472]	GO:0032502|GO:0005623|GO:0009987|GO:0005576|GO:0008152|GO:0050896|GO:0051716|GO:0042995|GO:0008283|GO:0050794|GO:0006950|GO:0071704|GO:0044237|GO:0009653|GO:0051707|GO:0009607|GO:0009605|GO:0009893|GO:0005615|GO:0050793|GO:0005622|GO:0048856|GO:0048646|GO:0019222|GO:0048514|GO:0008284|GO:0042127|GO:0001568|GO:0007275|GO:0006952|GO:0031325|GO:0098542|GO:0010243|GO:0005737|GO:0009617|GO:0001525|GO:…		developmental process|cell|cellular process|extracellular region|metabolic process|response to stimulus|cellular response to stimulus|cell projection|cell proliferation|regulation of cellular process|response to stress|organic substance metabolic process|cellular metabolic process|anatomical structure morphogenesis|response to other organism|response to biotic stimulus|response to external stimul…	hsa05152|hsa04970
ENSG00000278214	RP11-442O1.4	1.12218	0.0137754	6.34806	5.186e-25	9.14243e-24	UP	-			-	-
ENSG00000064195	DLX3	3.23563	0.0413294	6.29073	6.37693e-105	1.67647e-102	UP	distal-less homeobox 3 [Source:HGNC Symbol;Acc:HGNC:2916]	GO:0032502|GO:0000003|GO:0005623|GO:0009987|GO:0022414|GO:0008152|GO:0001071|GO:0005488|GO:0097159|GO:0003700|GO:0044877|GO:0050794|GO:0043229|GO:0006807|GO:0044702|GO:0071704|GO:0044237|GO:0003006|GO:0009653|GO:0043227|GO:0009893|GO:0009058|GO:0005622|GO:0048856|GO:0019222|GO:0001890|GO:0006725|GO:0009888|GO:1901360|GO:0001568|GO:0007275|GO:0003676|GO:0048513|GO:0034641|GO:0031325|GO:0046483|GO:…		developmental process|reproduction|cell|cellular process|reproductive process|metabolic process|nucleic acid binding transcription factor activity|binding|organic cyclic compound binding|transcription factor activity, sequence-specific DNA binding|macromolecular complex binding|regulation of cellular process|intracellular organelle|nitrogen compound metabolic process|single organism reproductive …	-
ENSG00000127561	SYNGR3	1.16318	0.0150154	6.27549	2.43754e-72	2.41025e-70	UP	synaptogyrin 3 [Source:HGNC Symbol;Acc:HGNC:11501]	GO:0032502|GO:0045202|GO:0005623|GO:0016020|GO:0030054|GO:0005488|GO:0030672|GO:0008021|GO:0031594|GO:0043229|GO:0051050|GO:0043227|GO:0031224|GO:0005622|GO:0005515|GO:0012505|GO:0048856|GO:0031090|GO:0047485|GO:0006810|GO:0007275|GO:0048513|GO:0048857|GO:0031982|GO:0007420|GO:0043231|GO:0030133|GO:0005737|GO:0060322|GO:0012506|GO:0030658|GO:0030901|GO:0019904|GO:0016021|GO:0032411|GO:0007417|GO:…		developmental process|synapse|cell|membrane|cell junction|binding|synaptic vesicle membrane|synaptic vesicle|neuromuscular junction|intracellular organelle|positive regulation of transport|membrane-bounded organelle|intrinsic component of membrane|intracellular|protein binding|endomembrane system|anatomical structure development|organelle membrane|protein N-terminus binding|transport|multicellula…	-
ENSG00000117115	PADI2	8.4922	0.111102	6.25618	4.94047e-294	4.09133e-290	UP	peptidyl arginine deiminase, type II [Source:HGNC Symbol;Acc:HGNC:18341]	GO:0040011|GO:0032502|GO:0032991|GO:0002376|GO:0007610|GO:0023052|GO:0005623|GO:0009987|GO:0005576|GO:0008152|GO:0050896|GO:0005488|GO:0003824|GO:1903561|GO:0051716|GO:0040013|GO:0002683|GO:0048523|GO:0048521|GO:0050794|GO:0040012|GO:0043229|GO:0006807|GO:0071704|GO:0050900|GO:0043167|GO:0044237|GO:0050795|GO:0048870|GO:0023051|GO:0000785|GO:0016043|GO:0043227|GO:0009605|GO:0023057|GO:0009893|GO:…		locomotion|developmental process|macromolecular complex|immune system process|behavior|signaling|cell|cellular process|extracellular region|metabolic process|response to stimulus|binding|catalytic activity|extracellular vesicle|cellular response to stimulus|negative regulation of locomotion|negative regulation of immune system process|negative regulation of cellular process|negative regulation of…	-
ENSG00000185686	PRAME	2.53318	0.0335467	6.23864	1.66267e-159	1.44937e-156	UP	preferentially expressed antigen in melanoma [Source:HGNC Symbol;Acc:HGNC:9336]	GO:0032502|GO:0040007|GO:0023052|GO:0005623|GO:0016020|GO:0009987|GO:0008152|GO:0050896|GO:0005488|GO:0051716|GO:0009892|GO:0048523|GO:0008283|GO:0050794|GO:0043229|GO:0006807|GO:0071704|GO:0044237|GO:0023051|GO:0043227|GO:0071944|GO:0040008|GO:0023057|GO:0009058|GO:0050793|GO:0005622|GO:0005515|GO:0005886|GO:0019222|GO:0008284|GO:0042127|GO:0045595|GO:0006725|GO:1901360|GO:0010941|GO:0045596|GO:…		developmental process|growth|signaling|cell|membrane|cellular process|metabolic process|response to stimulus|binding|cellular response to stimulus|negative regulation of metabolic process|negative regulation of cellular process|cell proliferation|regulation of cellular process|intracellular organelle|nitrogen compound metabolic process|organic substance metabolic process|cellular metabolic proces…	-
ENSG00000180720	CHRM4	5.92513	0.0803078	6.20516	8.19633e-91	1.42897e-88	UP	cholinergic receptor, muscarinic 4 [Source:HGNC Symbol;Acc:HGNC:1953]	GO:0040011|GO:0004871|GO:0045202|GO:0023052|GO:0005623|GO:0016020|GO:0009987|GO:0008152|GO:0030054|GO:0050896|GO:0005488|GO:0051716|GO:0042995|GO:0004872|GO:0008283|GO:0050794|GO:0060076|GO:0040012|GO:0043229|GO:0038023|GO:0044297|GO:0071944|GO:0009893|GO:0031224|GO:0032279|GO:0005622|GO:0005515|GO:0005886|GO:0005085|GO:0097060|GO:0019222|GO:0030594|GO:0043025|GO:0045211|GO:0005887|GO:0004888|GO:…		locomotion|signal transducer activity|synapse|signaling|cell|membrane|cellular process|metabolic process|cell junction|response to stimulus|binding|cellular response to stimulus|cell projection|receptor activity|cell proliferation|regulation of cellular process|excitatory synapse|regulation of locomotion|intracellular organelle|signaling receptor activity|cell body|cell periphery|positive regulat…	hsa04080|hsa04810|hsa04725
ENSG00000255375	RP1-65P5.5	1.58022	0.0217425	6.18346	8.57538e-16	8.70814e-15	UP	-			-	-
ENSG00000176533	GNG7	5.04362	0.0695912	6.17941	8.96832e-140	5.71299e-137	UP	guanine nucleotide binding protein (G protein), gamma 7 [Source:HGNC Symbol;Acc:HGNC:4410]	GO:0032991|GO:0004871|GO:0023052|GO:0005623|GO:0016020|GO:0009987|GO:0005576|GO:0008152|GO:0050896|GO:1903561|GO:0051716|GO:0019898|GO:0050794|GO:0044237|GO:0023051|GO:0043227|GO:0071944|GO:0005622|GO:0005886|GO:0043234|GO:0009898|GO:0098797|GO:0015980|GO:0044281|GO:0031982|GO:0010243|GO:0007267|GO:0031234|GO:0098562|GO:0009966|GO:0019897|GO:0010646|GO:0007154|GO:0007165|GO:0070062|GO:0009725|GO:…		macromolecular complex|signal transducer activity|signaling|cell|membrane|cellular process|extracellular region|metabolic process|response to stimulus|extracellular vesicle|cellular response to stimulus|extrinsic component of membrane|regulation of cellular process|cellular metabolic process|regulation of signaling|membrane-bounded organelle|cell periphery|intracellular|plasma membrane|protein co…	hsa04740|hsa05200|hsa04151|hsa04014|hsa04062|hsa05034|hsa04728|hsa04724|hsa04726|hsa04725|hsa04723|hsa04713|hsa05032|hsa04727
ENSG00000205922	ONECUT3	1.25652	0.0176042	6.15737	1.9332e-84	2.95103e-82	UP	one cut homeobox 3 [Source:HGNC Symbol;Acc:HGNC:13399]	GO:0032502|GO:0032991|GO:0005623|GO:0009987|GO:0008152|GO:0001071|GO:0005488|GO:0097159|GO:0003700|GO:0050794|GO:0043229|GO:0006807|GO:0071704|GO:0044237|GO:0043227|GO:0009893|GO:0009058|GO:0005622|GO:0043234|GO:0048856|GO:0019222|GO:0006725|GO:1901360|GO:0007275|GO:0003676|GO:0048513|GO:0034641|GO:0031325|GO:0046483|GO:0043231|GO:0000981|GO:0005667|GO:0031018|GO:0006139|GO:0031016|GO:0048869|GO:…		developmental process|macromolecular complex|cell|cellular process|metabolic process|nucleic acid binding transcription factor activity|binding|organic cyclic compound binding|transcription factor activity, sequence-specific DNA binding|regulation of cellular process|intracellular organelle|nitrogen compound metabolic process|organic substance metabolic process|cellular metabolic process|membrane…	-
ENSG00000125730	C3	1.15784	0.0168405	6.10336	7.45118e-119	2.77326e-116	UP	complement component 3 [Source:HGNC Symbol;Acc:HGNC:1318]	GO:0032502|GO:0040007|GO:0002376|GO:0023052|GO:0005623|GO:0016020|GO:0009987|GO:0005576|GO:0008152|GO:0050896|GO:0005488|GO:1903561|GO:0051716|GO:0009892|GO:0048523|GO:0050794|GO:0051050|GO:0006950|GO:0071704|GO:0006955|GO:0044237|GO:0023051|GO:0009653|GO:0016043|GO:0010884|GO:0045927|GO:0043227|GO:0048037|GO:0008289|GO:0071944|GO:0002507|GO:0040008|GO:0009605|GO:0009893|GO:0009058|GO:0005615|GO:…		developmental process|growth|immune system process|signaling|cell|membrane|cellular process|extracellular region|metabolic process|response to stimulus|binding|extracellular vesicle|cellular response to stimulus|negative regulation of metabolic process|negative regulation of cellular process|regulation of cellular process|positive regulation of transport|response to stress|organic substance metab…	hsa05203|hsa05168|hsa05152|hsa04145|hsa05322|hsa05142|hsa04610|hsa05133|hsa05140|hsa05150|hsa05134
ENSG00000132026	RTBDN	2.69332	0.039464	6.0927	6.49317e-128	2.90657e-125	UP	retbindin [Source:HGNC Symbol;Acc:HGNC:30310]	GO:0005576		extracellular region	-
ENSG00000237423	LINC01522	2.72937	0.0408142	6.06335	2.52648e-16	2.65935e-15	UP	long intergenic non-protein coding RNA 1522 [Source:HGNC Symbol;Acc:HGNC:51224]			-	-
ENSG00000230666	CEACAM22P	1.47681	0.0224144	6.04191	4.43771e-62	3.23787e-60	UP	carcinoembryonic antigen-related cell adhesion molecule 22, pseudogene [Source:HGNC Symbol;Acc:HGNC:38029]			-	-
ENSG00000126218	F10	1.13144	0.0174105	6.02206	1.45154e-56	8.90411e-55	UP	coagulation factor X [Source:HGNC Symbol;Acc:HGNC:3528]	GO:0040011|GO:0023052|GO:0005623|GO:0016020|GO:0009987|GO:0005576|GO:0008152|GO:0050896|GO:0005488|GO:0003824|GO:0051716|GO:0050794|GO:0040012|GO:0043229|GO:0006950|GO:0071704|GO:0043167|GO:0009986|GO:0044237|GO:0048870|GO:0023051|GO:0040017|GO:0043227|GO:0008289|GO:0071944|GO:0016787|GO:0031224|GO:0005622|GO:0005515|GO:0005886|GO:0012505|GO:0051272|GO:0050817|GO:0009897|GO:0007598|GO:0043168|GO:…		locomotion|signaling|cell|membrane|cellular process|extracellular region|metabolic process|response to stimulus|binding|catalytic activity|cellular response to stimulus|regulation of cellular process|regulation of locomotion|intracellular organelle|response to stress|organic substance metabolic process|ion binding|cell surface|cellular metabolic process|cell motility|regulation of signaling|posit…	hsa04610
ENSG00000179292	TMEM151A	6.69149	0.102976	6.02195	1.0738e-138	6.46718e-136	UP	transmembrane protein 151A [Source:HGNC Symbol;Acc:HGNC:28497]	GO:0016020|GO:0031224|GO:0016021		membrane|intrinsic component of membrane|integral component of membrane	-
ENSG00000166736	HTR3A	1.41508	0.0219846	6.00825	4.0315e-75	4.36577e-73	UP	5-hydroxytryptamine (serotonin) receptor 3A, ionotropic [Source:HGNC Symbol;Acc:HGNC:5297]	GO:0004871|GO:0005215|GO:0045202|GO:0023052|GO:0005623|GO:0016020|GO:0009987|GO:0030054|GO:0050896|GO:0005488|GO:0051716|GO:0042995|GO:0097159|GO:0004872|GO:0043176|GO:0022857|GO:0050794|GO:0043167|GO:0038023|GO:0044297|GO:0071944|GO:0031224|GO:0005622|GO:0005515|GO:0005886|GO:0097060|GO:0030594|GO:0043025|GO:0006810|GO:0045211|GO:0005887|GO:0043169|GO:0010243|GO:0004888|GO:0005737|GO:0007267|GO:…		signal transducer activity|transporter activity|synapse|signaling|cell|membrane|cellular process|cell junction|response to stimulus|binding|cellular response to stimulus|cell projection|organic cyclic compound binding|receptor activity|amine binding|transmembrane transporter activity|regulation of cellular process|ion binding|signaling receptor activity|cell body|cell periphery|intrinsic componen…	hsa04726|hsa04742
ENSG00000226510	UPK1A-AS1	2.20572	0.0347417	5.98843	1.8009e-21	2.60161e-20	UP	UPK1A antisense RNA 1 [Source:HGNC Symbol;Acc:HGNC:40603]			-	-
ENSG00000142156	COL6A1	14.8982	0.239935	5.95635	2.83403e-280	1.87754e-276	UP	collagen, type VI, alpha 1 [Source:HGNC Symbol;Acc:HGNC:2211]	GO:0040011|GO:0032502|GO:0031012|GO:0032991|GO:0005623|GO:0016020|GO:0009987|GO:0005576|GO:0008152|GO:0050896|GO:0005488|GO:1903561|GO:0051716|GO:0005589|GO:0043229|GO:0005578|GO:0071704|GO:0009056|GO:0009653|GO:0016043|GO:0007155|GO:0043227|GO:0071944|GO:0009605|GO:0005622|GO:0005515|GO:0005886|GO:0043234|GO:0012505|GO:0048856|GO:0048646|GO:0031090|GO:0006935|GO:0009888|GO:0048468|GO:0019838|GO:…		locomotion|developmental process|extracellular matrix|macromolecular complex|cell|membrane|cellular process|extracellular region|metabolic process|response to stimulus|binding|extracellular vesicle|cellular response to stimulus|collagen type VI trimer|intracellular organelle|proteinaceous extracellular matrix|organic substance metabolic process|catabolic process|anatomical structure morphogenesis…	hsa04151|hsa04510|hsa04974|hsa04512
ENSG00000173805	HAP1	1.35789	0.0221932	5.9351	2.44846e-114	8.11051e-112	UP	huntingtin-associated protein 1 [Source:HGNC Symbol;Acc:HGNC:4812]	GO:0032502|GO:0045202|GO:0023052|GO:0005623|GO:0009987|GO:0008152|GO:0030054|GO:0050896|GO:0005488|GO:0051716|GO:0042995|GO:0008021|GO:0009892|GO:0048523|GO:0050794|GO:0043229|GO:0006807|GO:0051050|GO:0044089|GO:0071704|GO:0044237|GO:0051641|GO:0006914|GO:0023051|GO:0009653|GO:0016043|GO:0043227|GO:0009058|GO:0050793|GO:0005622|GO:0005515|GO:0012505|GO:0048856|GO:0048646|GO:0019222|GO:0060341|GO:…		developmental process|synapse|signaling|cell|cellular process|metabolic process|cell junction|response to stimulus|binding|cellular response to stimulus|cell projection|synaptic vesicle|negative regulation of metabolic process|negative regulation of cellular process|regulation of cellular process|intracellular organelle|nitrogen compound metabolic process|positive regulation of transport|positive…	hsa05016|hsa04727
ENSG00000130477	UNC13A	1.26868	0.0208671	5.92595	1.14013e-89	1.94674e-87	UP	unc-13 homolog A (C. elegans) [Source:HGNC Symbol;Acc:HGNC:23150]	GO:0032502|GO:0040007|GO:0045202|GO:0023052|GO:0005623|GO:0016020|GO:0009987|GO:0008152|GO:0030054|GO:0050896|GO:0005488|GO:0051716|GO:0042995|GO:0048786|GO:0031594|GO:0050794|GO:0006807|GO:0051050|GO:0016049|GO:0016079|GO:0071704|GO:0043167|GO:0044237|GO:0051641|GO:0023051|GO:0009653|GO:0016043|GO:0045927|GO:0008289|GO:0071944|GO:0040008|GO:0050793|GO:0048589|GO:0005622|GO:0007269|GO:0005515|GO:…		developmental process|growth|synapse|signaling|cell|membrane|cellular process|metabolic process|cell junction|response to stimulus|binding|cellular response to stimulus|cell projection|presynaptic active zone|neuromuscular junction|regulation of cellular process|nitrogen compound metabolic process|positive regulation of transport|cell growth|synaptic vesicle exocytosis|organic substance metabolic…	hsa04721
ENSG00000133328	HRASLS2	1.0718	0.0182938	5.87253	4.03547e-12	3.10583e-11	UP	HRAS-like suppressor 2 [Source:HGNC Symbol;Acc:HGNC:17824]	GO:0005623|GO:0016020|GO:0008152|GO:0003824|GO:0071704|GO:0009056|GO:0016787|GO:0031224|GO:0005622|GO:0016740|GO:0016746|GO:0005737|GO:0006629|GO:0016021|GO:0016042		cell|membrane|metabolic process|catalytic activity|organic substance metabolic process|catabolic process|hydrolase activity|intrinsic component of membrane|intracellular|transferase activity|transferase activity, transferring acyl groups|cytoplasm|lipid metabolic process|integral component of membrane|lipid catabolic process	-
ENSG00000260702	LA16c-349E11.1	1.24261	0.0212491	5.86983	3.11822e-12	2.41956e-11	UP	-			-	-
ENSG00000162426	SLC45A1	2.36668	0.0406004	5.86522	2.35022e-110	7.01359e-108	UP	solute carrier family 45 member 1 [Source:HGNC Symbol;Acc:HGNC:17939]	GO:0005215|GO:0016020|GO:0009987|GO:0022857|GO:0031224|GO:0006810|GO:0022891|GO:0055085|GO:0016021|GO:0051119|GO:0034219|GO:0008643|GO:0015293|GO:0035428|GO:0015149|GO:0008645|GO:1904659|GO:0005355|GO:0015758		transporter activity|membrane|cellular process|transmembrane transporter activity|intrinsic component of membrane|transport|substrate-specific transmembrane transporter activity|transmembrane transport|integral component of membrane|sugar transmembrane transporter activity|carbohydrate transmembrane transport|carbohydrate transport|symporter activity|hexose transmembrane transport|hexose transmem…	-
ENSG00000184908	CLCNKB	1.16372	0.0202343	5.84579	3.77772e-48	1.76747e-46	UP	chloride channel, voltage-sensitive Kb [Source:HGNC Symbol;Acc:HGNC:2027]	GO:0032991|GO:0005215|GO:0005623|GO:0016020|GO:0009987|GO:0005488|GO:0022857|GO:0050794|GO:0043167|GO:0071944|GO:0031224|GO:0005886|GO:0043234|GO:0006810|GO:0005887|GO:0043169|GO:0022891|GO:0031226|GO:1902495|GO:0055085|GO:0007588|GO:0016021|GO:0046872|GO:0015267|GO:0006811|GO:0015075|GO:0034765|GO:0034702|GO:0043269|GO:0034220|GO:0006820|GO:0005216|GO:0098656|GO:0034707|GO:0008509|GO:0044070|GO:…		macromolecular complex|transporter activity|cell|membrane|cellular process|binding|transmembrane transporter activity|regulation of cellular process|ion binding|cell periphery|intrinsic component of membrane|plasma membrane|protein complex|transport|integral component of plasma membrane|cation binding|substrate-specific transmembrane transporter activity|intrinsic component of plasma membrane|tra…	hsa04966
ENSG00000148344	PTGES	13.8365	0.24981	5.7915	9.32559e-159	7.92077e-156	UP	prostaglandin E synthase [Source:HGNC Symbol;Acc:HGNC:9599]	GO:0023052|GO:0005623|GO:0016020|GO:0009987|GO:0008152|GO:0050896|GO:0005488|GO:0003824|GO:0051716|GO:0033218|GO:0048523|GO:0008283|GO:0050794|GO:0043229|GO:0006950|GO:0042175|GO:0071704|GO:0043167|GO:0044237|GO:0072341|GO:0051707|GO:0043227|GO:0009607|GO:0009605|GO:0016853|GO:0009058|GO:0031224|GO:0005622|GO:0005789|GO:0012505|GO:0031090|GO:0042127|GO:0044255|GO:0042277|GO:0006082|GO:0043168|GO:…		signaling|cell|membrane|cellular process|metabolic process|response to stimulus|binding|catalytic activity|cellular response to stimulus|amide binding|negative regulation of cellular process|cell proliferation|regulation of cellular process|intracellular organelle|response to stress|nuclear outer membrane-endoplasmic reticulum membrane network|organic substance metabolic process|ion binding|cellu…	hsa01100|hsa00590
ENSG00000182459	TEX19	19.6929	0.361048	5.76934	1.25286e-201	1.97623e-198	UP	testis expressed 19 [Source:HGNC Symbol;Acc:HGNC:33802]	GO:0032502|GO:0000003|GO:0005623|GO:0009987|GO:0022414|GO:0044702|GO:0051321|GO:0019953|GO:0032504|GO:0005622|GO:0048609|GO:0007049|GO:0005737|GO:0007276|GO:0048869|GO:0048232|GO:0030154|GO:0007283		developmental process|reproduction|cell|cellular process|reproductive process|single organism reproductive process|meiotic cell cycle|sexual reproduction|multicellular organism reproduction|intracellular|multicellular organismal reproductive process|cell cycle|cytoplasm|gamete generation|cellular developmental process|male gamete generation|cell differentiation|spermatogenesis	-
ENSG00000186994	KANK3	2.18464	0.0404812	5.754	1.00546e-87	1.64881e-85	UP	KN motif and ankyrin repeat domains 3 [Source:HGNC Symbol;Acc:HGNC:24796]	GO:0005488|GO:0005515		binding|protein binding	-
ENSG00000108830	RND2	1.47873	0.02743	5.75246	1.7715e-69	1.62551e-67	UP	Rho family GTPase 2 [Source:HGNC Symbol;Acc:HGNC:18315]	GO:0032502|GO:0040007|GO:0023052|GO:0005623|GO:0016020|GO:0009987|GO:0050896|GO:0005488|GO:0003824|GO:0036094|GO:0051716|GO:0097159|GO:0050794|GO:0043229|GO:0016049|GO:0043167|GO:0009653|GO:0016043|GO:0045927|GO:0043227|GO:0040008|GO:0016787|GO:0050793|GO:0048589|GO:0005622|GO:0005515|GO:0012505|GO:0048856|GO:0031090|GO:0047485|GO:0045595|GO:0048468|GO:0006810|GO:0051130|GO:0007275|GO:0032535|GO:…		developmental process|growth|signaling|cell|membrane|cellular process|response to stimulus|binding|catalytic activity|small molecule binding|cellular response to stimulus|organic cyclic compound binding|regulation of cellular process|intracellular organelle|cell growth|ion binding|anatomical structure morphogenesis|cellular component organization|positive regulation of growth|membrane-bounded org…	-
ENSG00000264451	RP11-433M22.2	7.72209	0.143815	5.74671	3.47705e-59	2.29736e-57	UP	-			-	-
ENSG00000069812	HES2	1.9241	0.0370474	5.69867	2.35257e-122	9.50352e-120	UP	hes family bHLH transcription factor 2 [Source:HGNC Symbol;Acc:HGNC:16005]	GO:0005623|GO:0009987|GO:0008152|GO:0005488|GO:0097159|GO:0009892|GO:0048523|GO:0050794|GO:0043229|GO:0006807|GO:0071704|GO:0044237|GO:0043227|GO:0009058|GO:0005622|GO:0005515|GO:0019222|GO:0006725|GO:1901360|GO:0003676|GO:0034641|GO:0046483|GO:0043231|GO:0046983|GO:0009890|GO:0006139|GO:0008134|GO:0044249|GO:0031324|GO:0031323|GO:0003677|GO:0010468|GO:0034645|GO:0010629|GO:0051252|GO:0010467|GO:…		cell|cellular process|metabolic process|binding|organic cyclic compound binding|negative regulation of metabolic process|negative regulation of cellular process|regulation of cellular process|intracellular organelle|nitrogen compound metabolic process|organic substance metabolic process|cellular metabolic process|membrane-bounded organelle|biosynthetic process|intracellular|protein binding|regula…	-
ENSG00000240065	PSMB9	2.08101	0.0403032	5.69025	7.8496e-70	7.30388e-68	UP	proteasome subunit beta 9 [Source:HGNC Symbol;Acc:HGNC:9546]	GO:0040011|GO:0032502|GO:0032991|GO:0002376|GO:0023052|GO:0005623|GO:0009987|GO:0005576|GO:0008152|GO:0050896|GO:0005488|GO:0003824|GO:1903561|GO:0051716|GO:0009892|GO:0048523|GO:0044877|GO:0050794|GO:0019882|GO:0043229|GO:0006807|GO:0006950|GO:0071704|GO:0009056|GO:0006955|GO:0009628|GO:0044237|GO:0023051|GO:0009653|GO:0016043|GO:0051707|GO:0043227|GO:0009607|GO:0009605|GO:0023057|GO:0009893|GO:…		locomotion|developmental process|macromolecular complex|immune system process|signaling|cell|cellular process|extracellular region|metabolic process|response to stimulus|binding|catalytic activity|extracellular vesicle|cellular response to stimulus|negative regulation of metabolic process|negative regulation of cellular process|macromolecular complex binding|regulation of cellular process|antigen…	hsa03050
ENSG00000197380	DACT3	2.0111	0.0395518	5.6681	2.92185e-95	5.66001e-93	UP	dishevelled-binding antagonist of beta-catenin 3 [Source:HGNC Symbol;Acc:HGNC:30745]	GO:0032502|GO:0040007|GO:0023052|GO:0005623|GO:0009987|GO:0050896|GO:0005488|GO:0051716|GO:0048523|GO:0050794|GO:0016049|GO:0051051|GO:0051641|GO:0023051|GO:0045926|GO:0009653|GO:0016043|GO:0040008|GO:1903828|GO:0023057|GO:0050793|GO:0005622|GO:0005515|GO:0048856|GO:0042802|GO:0060341|GO:1900181|GO:0010719|GO:0045595|GO:0009888|GO:0008013|GO:0048468|GO:0006810|GO:0007275|GO:0045596|GO:0048513|GO:…		developmental process|growth|signaling|cell|cellular process|response to stimulus|binding|cellular response to stimulus|negative regulation of cellular process|regulation of cellular process|cell growth|negative regulation of transport|cellular localization|regulation of signaling|negative regulation of growth|anatomical structure morphogenesis|cellular component organization|regulation of growth…	-
ENSG00000126583	PRKCG	3.54013	0.0699651	5.66102	1.87217e-112	5.96305e-110	UP	protein kinase C, gamma [Source:HGNC Symbol;Acc:HGNC:9402]	GO:0032502|GO:0002376|GO:0045202|GO:0007610|GO:0023052|GO:0005623|GO:0048511|GO:0016020|GO:0009987|GO:0008152|GO:0030054|GO:0050896|GO:0005488|GO:0003824|GO:0036094|GO:0042752|GO:0051716|GO:0042995|GO:0097159|GO:0009892|GO:0048523|GO:0050794|GO:0060076|GO:0043229|GO:0006807|GO:0006950|GO:0007623|GO:0071704|GO:0009056|GO:0043167|GO:0006955|GO:0044237|GO:0005911|GO:0016043|GO:0043227|GO:0044708|GO:…		developmental process|immune system process|synapse|behavior|signaling|cell|rhythmic process|membrane|cellular process|metabolic process|cell junction|response to stimulus|binding|catalytic activity|small molecule binding|regulation of circadian rhythm|cellular response to stimulus|cell projection|organic cyclic compound binding|negative regulation of metabolic process|negative regulation of cell…	hsa05200|hsa05206|hsa04010|hsa04014|hsa04015|hsa05205|hsa04510|hsa04020|hsa04921|hsa05161|hsa04310|hsa04530|hsa04650|hsa04728|hsa04270|hsa04071|hsa04670|hsa04919|hsa04724|hsa04726|hsa04725|hsa04066|hsa05231|hsa04723|hsa04916|hsa04750|hsa04070|hsa05146|hsa04972|hsa04713|hsa04666|hsa05032|hsa04970|hsa04540|hsa04727|hsa04012|hsa04911|hsa04925|hsa04971|hsa04918|hsa05031|hsa04720|hsa05214|hsa04370|hsa…
ENSG00000268964	ERVV-2	2.96411	0.0596584	5.63473	9.83003e-63	7.48551e-61	UP	endogenous retrovirus group V member 2 [Source:HGNC Symbol;Acc:HGNC:39051]	GO:0016020|GO:0031224|GO:0016021		membrane|intrinsic component of membrane|integral component of membrane	-
ENSG00000145198	VWA5B2	2.8752	0.058967	5.60761	8.69749e-132	4.34053e-129	UP	von Willebrand factor A domain containing 5B2 [Source:HGNC Symbol;Acc:HGNC:25144]			-	-
ENSG00000170703	TTLL6	1.29887	0.0267554	5.60129	5.82519e-94	1.09636e-91	UP	tubulin tyrosine ligase like 6 [Source:HGNC Symbol;Acc:HGNC:26664]	GO:0005623|GO:0009987|GO:0008152|GO:0005488|GO:0003824|GO:0036094|GO:0042995|GO:0097159|GO:0050794|GO:0043229|GO:0071704|GO:0043167|GO:0044237|GO:0016043|GO:0016874|GO:0005622|GO:0005515|GO:0005929|GO:0051272|GO:0043168|GO:0005874|GO:0001882|GO:0005737|GO:0032886|GO:0006928|GO:0036064|GO:0051270|GO:0008092|GO:0000166|GO:0007017|GO:0019538|GO:0006996|GO:0015631|GO:0035639|GO:0043412|GO:0007010|GO:…		cell|cellular process|metabolic process|binding|catalytic activity|small molecule binding|cell projection|organic cyclic compound binding|regulation of cellular process|intracellular organelle|organic substance metabolic process|ion binding|cellular metabolic process|cellular component organization|ligase activity|intracellular|protein binding|cilium|positive regulation of cellular component move…	-
ENSG00000184524	CEND1	3.98749	0.0832492	5.5819	2.03227e-78	2.54996e-76	UP	cell cycle exit and neuronal differentiation 1 [Source:HGNC Symbol;Acc:HGNC:24153]	GO:0040011|GO:0032502|GO:0007610|GO:0016020|GO:0009987|GO:0048523|GO:0008283|GO:0050794|GO:0048870|GO:0009653|GO:0044708|GO:0031224|GO:0050793|GO:0007626|GO:0048856|GO:0048646|GO:0042127|GO:0021681|GO:0008344|GO:0021692|GO:0030534|GO:0021697|GO:0007275|GO:0048513|GO:0021587|GO:0030902|GO:0007420|GO:0060322|GO:0006928|GO:0021696|GO:0021695|GO:0022037|GO:0016477|GO:0061351|GO:0021694|GO:0008285|GO:…		locomotion|developmental process|behavior|membrane|cellular process|negative regulation of cellular process|cell proliferation|regulation of cellular process|cell motility|anatomical structure morphogenesis|single-organism behavior|intrinsic component of membrane|regulation of developmental process|locomotory behavior|anatomical structure development|anatomical structure formation involved in mor…	-
ENSG00000171401	KRT13	12.0271	0.255737	5.55549	1.26045e-243	5.96463e-240	UP	keratin 13, type I [Source:HGNC Symbol;Acc:HGNC:6415]	GO:0032502|GO:0005198|GO:0005623|GO:0009987|GO:0005576|GO:0050896|GO:0005488|GO:1903561|GO:0051716|GO:0043229|GO:0009628|GO:0009653|GO:0016043|GO:0043227|GO:0005622|GO:0005515|GO:0048856|GO:0009314|GO:0007275|GO:0048513|GO:0031982|GO:0005882|GO:0043231|GO:0007423|GO:0009887|GO:0070062|GO:0010033|GO:0006996|GO:0033993|GO:0007010|GO:0045095|GO:0032526|GO:0071310|GO:0043586|GO:0005856|GO:0005634|GO:…		developmental process|structural molecule activity|cell|cellular process|extracellular region|response to stimulus|binding|extracellular vesicle|cellular response to stimulus|intracellular organelle|response to abiotic stimulus|anatomical structure morphogenesis|cellular component organization|membrane-bounded organelle|intracellular|protein binding|anatomical structure development|response to ra…	-
ENSG00000102854	MSLN	1.54325	0.0334677	5.52705	1.46721e-59	9.81847e-58	UP	mesothelin [Source:HGNC Symbol;Acc:HGNC:7371]	GO:0032502|GO:0005623|GO:0016020|GO:0005576|GO:0005488|GO:0043229|GO:0009986|GO:0007155|GO:0043227|GO:0071944|GO:0031224|GO:0005615|GO:0005622|GO:0005515|GO:0005886|GO:0012505|GO:0048856|GO:0031225|GO:0007275|GO:0048513|GO:0043231|GO:0005737|GO:0031589|GO:0031016|GO:0005794|GO:0007160		developmental process|cell|membrane|extracellular region|binding|intracellular organelle|cell surface|cell adhesion|membrane-bounded organelle|cell periphery|intrinsic component of membrane|extracellular space|intracellular|protein binding|plasma membrane|endomembrane system|anatomical structure development|anchored component of membrane|multicellular organism development|animal organ development…	-
ENSG00000123838	C4BPA	5.85927	0.128048	5.51596	1.18454e-128	5.4497e-126	UP	complement component 4 binding protein, alpha [Source:HGNC Symbol;Acc:HGNC:1325]	GO:0002376|GO:0005623|GO:0016020|GO:0009987|GO:0005576|GO:0008152|GO:0050896|GO:0005488|GO:0002683|GO:0097159|GO:0009892|GO:0048523|GO:0050794|GO:0006950|GO:0044216|GO:0071704|GO:0009056|GO:0006955|GO:0044237|GO:0016043|GO:0071944|GO:0009605|GO:0009893|GO:0005615|GO:0002684|GO:0002682|GO:0072562|GO:0005515|GO:0005886|GO:0019222|GO:0002250|GO:0045087|GO:0006959|GO:0006810|GO:0060627|GO:0003676|GO:…		immune system process|cell|membrane|cellular process|extracellular region|metabolic process|response to stimulus|binding|negative regulation of immune system process|organic cyclic compound binding|negative regulation of metabolic process|negative regulation of cellular process|regulation of cellular process|response to stress|other organism cell|organic substance metabolic process|catabolic proc…	hsa04610
ENSG00000258240	RP1-46F2.3	1.15881	0.0254672	5.50786	5.75186e-17	6.30477e-16	UP	-			-	-
ENSG00000198832	SELM	1.25291	0.0275755	5.50575	9.74505e-74	1.01193e-71	UP	selenoprotein M [Source:EntrezGene;Acc:140606]	GO:0032502|GO:0040007|GO:0023052|GO:0005623|GO:0009987|GO:0008152|GO:0050896|GO:0043229|GO:0042445|GO:0043227|GO:0048589|GO:0005622|GO:0012505|GO:0048856|GO:0009888|GO:0006810|GO:0007275|GO:0048513|GO:0032940|GO:0043231|GO:0005737|GO:0007267|GO:0035264|GO:0007154|GO:0005783|GO:0010817|GO:0010035|GO:0010876|GO:0005794|GO:0006869|GO:0009914|GO:0046903|GO:0010269|GO:0061448|GO:0060612|GO:0046879|GO:…		developmental process|growth|signaling|cell|cellular process|metabolic process|response to stimulus|intracellular organelle|hormone metabolic process|membrane-bounded organelle|developmental growth|intracellular|endomembrane system|anatomical structure development|tissue development|transport|multicellular organism development|animal organ development|secretion by cell|intracellular membrane-boun…	-
ENSG00000140678	ITGAX	1.33763	0.0295124	5.50221	1.16217e-110	3.49972e-108	UP	integrin subunit alpha X [Source:HGNC Symbol;Acc:HGNC:6152]	GO:0040011|GO:0032502|GO:0032991|GO:0002376|GO:0023052|GO:0005623|GO:0016020|GO:0009987|GO:0050896|GO:0005488|GO:0051716|GO:0004872|GO:0050794|GO:0051050|GO:0006950|GO:0050900|GO:0043167|GO:0009986|GO:0051641|GO:0048870|GO:0009653|GO:0016043|GO:0051707|GO:0007155|GO:0071944|GO:0009607|GO:0009605|GO:0031224|GO:1903829|GO:0005515|GO:0005886|GO:0043234|GO:0048856|GO:0060341|GO:0050817|GO:0016337|GO:…		locomotion|developmental process|macromolecular complex|immune system process|signaling|cell|membrane|cellular process|response to stimulus|binding|cellular response to stimulus|receptor activity|regulation of cellular process|positive regulation of transport|response to stress|leukocyte migration|ion binding|cell surface|cellular localization|cell motility|anatomical structure morphogenesis|cell…	hsa04810|hsa05152|hsa04610
ENSG00000183044	ABAT	1.73537	0.0388403	5.48155	5.23192e-162	4.81409e-159	UP	4-aminobutyrate aminotransferase [Source:HGNC Symbol;Acc:HGNC:23]	GO:0032502|GO:0032991|GO:0000003|GO:0007610|GO:0023052|GO:0005623|GO:0009987|GO:0005576|GO:0022414|GO:0008152|GO:0050896|GO:0005488|GO:0003824|GO:1903561|GO:0051716|GO:0042995|GO:0097159|GO:0048523|GO:0050794|GO:0043229|GO:0006807|GO:0051050|GO:0006950|GO:0071704|GO:0009056|GO:0043167|GO:0009628|GO:0019953|GO:0051051|GO:0044237|GO:0051641|GO:0023051|GO:0007155|GO:0043227|GO:0044708|GO:0048037|GO:…		developmental process|macromolecular complex|reproduction|behavior|signaling|cell|cellular process|extracellular region|reproductive process|metabolic process|response to stimulus|binding|catalytic activity|extracellular vesicle|cellular response to stimulus|cell projection|organic cyclic compound binding|negative regulation of cellular process|regulation of cellular process|intracellular organel…	hsa01100|hsa04727|hsa00280|hsa00250|hsa00640|hsa00410|hsa00650
ENSG00000223756	TSSC2	1.09149	0.0248012	5.45974	4.42357e-53	2.44626e-51	UP	tumor suppressing subtransferable candidate 2 pseudogene [Source:HGNC Symbol;Acc:HGNC:12384]			-	-
ENSG00000253931	RP11-909N17.2	4.74488	0.10791	5.45847	1.12809e-31	2.7501e-30	UP	-			-	-
ENSG00000204347	BTBD17	1.6092	0.0366309	5.45714	1.82519e-25	3.27694e-24	UP	BTB (POZ) domain containing 17 [Source:HGNC Symbol;Acc:HGNC:33758]	GO:0005623|GO:0016020|GO:0009987|GO:0005576|GO:0050896|GO:0005488|GO:0048523|GO:0050794|GO:0051707|GO:0071944|GO:0009607|GO:0009605|GO:0005622|GO:0005515|GO:0005886|GO:0016032|GO:0005737|GO:0009615|GO:0048525|GO:0050792|GO:0019079|GO:0019058|GO:0045069|GO:0045071		cell|membrane|cellular process|extracellular region|response to stimulus|binding|negative regulation of cellular process|regulation of cellular process|response to other organism|cell periphery|response to biotic stimulus|response to external stimulus|intracellular|protein binding|plasma membrane|viral process|cytoplasm|response to virus|negative regulation of viral process|regulation of viral pr…	-
ENSG00000020181	ADGRA2	2.52033	0.0574467	5.45525	7.91303e-136	4.36865e-133	UP	adhesion G protein-coupled receptor A2 [Source:HGNC Symbol;Acc:HGNC:17849]	GO:0040011|GO:0032502|GO:0004871|GO:0007610|GO:0023052|GO:0005623|GO:0016020|GO:0009987|GO:0050896|GO:0005488|GO:0051716|GO:0004872|GO:0048523|GO:0050794|GO:0040012|GO:0009986|GO:0050795|GO:0038023|GO:0048870|GO:0023051|GO:0040017|GO:0009653|GO:0071944|GO:0009605|GO:0023057|GO:0031224|GO:0050793|GO:0005515|GO:0005886|GO:0048856|GO:0048646|GO:0048514|GO:0051272|GO:0006935|GO:0045595|GO:0048468|GO:…		locomotion|developmental process|signal transducer activity|behavior|signaling|cell|membrane|cellular process|response to stimulus|binding|cellular response to stimulus|receptor activity|negative regulation of cellular process|regulation of cellular process|regulation of locomotion|cell surface|regulation of behavior|signaling receptor activity|cell motility|regulation of signaling|positive regul…	-
ENSG00000007312	CD79B	1.03474	0.023683	5.44928	6.15711e-43	2.37986e-41	UP	CD79b molecule [Source:HGNC Symbol;Acc:HGNC:1699]	GO:0032991|GO:0004871|GO:0002376|GO:0023052|GO:0005623|GO:0016020|GO:0009987|GO:0005576|GO:0050896|GO:0005488|GO:1903561|GO:0051716|GO:0004872|GO:0050794|GO:0043229|GO:0006955|GO:0009986|GO:0038023|GO:0043227|GO:0071944|GO:0031224|GO:0002684|GO:0005622|GO:0002682|GO:0005515|GO:0005886|GO:0043234|GO:0012505|GO:0002757|GO:0002250|GO:0009897|GO:0098797|GO:0031982|GO:0005887|GO:0043231|GO:0004888|GO:…		macromolecular complex|signal transducer activity|immune system process|signaling|cell|membrane|cellular process|extracellular region|response to stimulus|binding|extracellular vesicle|cellular response to stimulus|receptor activity|regulation of cellular process|intracellular organelle|immune response|cell surface|signaling receptor activity|membrane-bounded organelle|cell periphery|intrinsic co…	hsa04662
ENSG00000105246	EBI3	1.69755	0.0402927	5.39679	5.77299e-31	1.35817e-29	UP	Epstein-Barr virus induced 3 [Source:HGNC Symbol;Acc:HGNC:3129]	GO:0004871|GO:0002376|GO:0023052|GO:0005623|GO:0016020|GO:0009987|GO:0005576|GO:0008152|GO:0050896|GO:0005488|GO:0051716|GO:0004872|GO:0008283|GO:0050794|GO:0045321|GO:0071704|GO:0006955|GO:0044237|GO:0038023|GO:0007155|GO:0071944|GO:0009893|GO:0009058|GO:0005615|GO:0002684|GO:0002682|GO:0005515|GO:0005886|GO:0019222|GO:0008284|GO:0042127|GO:0002250|GO:0016337|GO:0006959|GO:0070661|GO:0050867|GO:…		signal transducer activity|immune system process|signaling|cell|membrane|cellular process|extracellular region|metabolic process|response to stimulus|binding|cellular response to stimulus|receptor activity|cell proliferation|regulation of cellular process|leukocyte activation|organic substance metabolic process|immune response|cellular metabolic process|signaling receptor activity|cell adhesion|c…	-
ENSG00000187094	CCK	3.83369	0.0932553	5.36141	2.66298e-64	2.16204e-62	UP	cholecystokinin [Source:HGNC Symbol;Acc:HGNC:1569]	GO:0040011|GO:0032502|GO:0045202|GO:0007610|GO:0023052|GO:0005623|GO:0009987|GO:0005576|GO:0008152|GO:0050896|GO:0005488|GO:0051716|GO:0042995|GO:0007631|GO:0008283|GO:0050794|GO:0051050|GO:0006950|GO:0044089|GO:0071704|GO:0044237|GO:0051641|GO:0048870|GO:0044297|GO:0009653|GO:0016043|GO:0044708|GO:0009605|GO:0009893|GO:0005615|GO:0005515|GO:0048856|GO:0019222|GO:0060341|GO:0008284|GO:0042127|GO:…		locomotion|developmental process|synapse|behavior|signaling|cell|cellular process|extracellular region|metabolic process|response to stimulus|binding|cellular response to stimulus|cell projection|feeding behavior|cell proliferation|regulation of cellular process|positive regulation of transport|response to stress|positive regulation of cellular component biogenesis|organic substance metabolic pro…	-
ENSG00000223638	RFPL4A	1.76189	0.0436029	5.33656	5.49424e-23	8.65415e-22	UP	ret finger protein-like 4A [Source:HGNC Symbol;Acc:HGNC:16449]	GO:0005488|GO:0043167|GO:0005515|GO:0043169|GO:0046872|GO:0046914|GO:0008270		binding|ion binding|protein binding|cation binding|metal ion binding|transition metal ion binding|zinc ion binding	-
ENSG00000174950	CD164L2	2.39326	0.0599767	5.31843	5.45154e-60	3.70046e-58	UP	CD164 sialomucin-like 2 [Source:HGNC Symbol;Acc:HGNC:32043]	GO:0016020|GO:0031224|GO:0016021		membrane|intrinsic component of membrane|integral component of membrane	-
ENSG00000186897	C1QL4	11.206	0.287929	5.28241	9.39744e-123	3.84309e-120	UP	complement component 1, q subcomponent-like 4 [Source:HGNC Symbol;Acc:HGNC:31416]	GO:0032502|GO:0032991|GO:0023052|GO:0009987|GO:0005576|GO:0008152|GO:0050896|GO:0005488|GO:0051716|GO:0009892|GO:0048523|GO:0008283|GO:0050794|GO:0071704|GO:0044237|GO:0023051|GO:0023057|GO:0005615|GO:0050793|GO:0005515|GO:0043234|GO:0019222|GO:0042802|GO:0042127|GO:0045595|GO:0045596|GO:0048144|GO:0009966|GO:0010646|GO:0007154|GO:0007165|GO:0009968|GO:0008285|GO:0048869|GO:0005581|GO:0019538|GO:…		developmental process|macromolecular complex|signaling|cellular process|extracellular region|metabolic process|response to stimulus|binding|cellular response to stimulus|negative regulation of metabolic process|negative regulation of cellular process|cell proliferation|regulation of cellular process|organic substance metabolic process|cellular metabolic process|regulation of signaling|negative re…	-
ENSG00000261655	CTD-3064M3.3	6.86686	0.178127	5.26868	1.98279e-101	4.89441e-99	UP	-			-	-
ENSG00000108309	RUNDC3A	1.38953	0.0364589	5.25218	9.11056e-96	1.84017e-93	UP	RUN domain containing 3A [Source:HGNC Symbol;Acc:HGNC:16984]	GO:0023052|GO:0005623|GO:0016020|GO:0009987|GO:0008152|GO:0050896|GO:0005488|GO:0051716|GO:0050794|GO:0006807|GO:0071704|GO:0044237|GO:0071944|GO:0009893|GO:0009058|GO:0030234|GO:0005622|GO:0005515|GO:0005886|GO:0019222|GO:0006725|GO:1901360|GO:0005102|GO:0034641|GO:0008047|GO:0044281|GO:0019637|GO:0031325|GO:0046483|GO:0005737|GO:0006139|GO:0043085|GO:0055086|GO:0007154|GO:0007165|GO:0050790|GO:…		signaling|cell|membrane|cellular process|metabolic process|response to stimulus|binding|cellular response to stimulus|regulation of cellular process|nitrogen compound metabolic process|organic substance metabolic process|cellular metabolic process|cell periphery|positive regulation of metabolic process|biosynthetic process|enzyme regulator activity|intracellular|protein binding|plasma membrane|re…	-
ENSG00000197943	PLCG2	2.70218	0.0714174	5.24171	1.93611e-194	2.78842e-191	UP	phospholipase C gamma 2 [Source:HGNC Symbol;Acc:HGNC:9066]	GO:0032502|GO:0004871|GO:0002376|GO:0023052|GO:0005623|GO:0016020|GO:0009987|GO:0005576|GO:0008152|GO:0050896|GO:0005488|GO:0003824|GO:1903561|GO:0051716|GO:0048523|GO:0050794|GO:0045321|GO:0051050|GO:0006950|GO:0071704|GO:0009056|GO:0006955|GO:0044237|GO:0051641|GO:0016043|GO:0051707|GO:0043227|GO:0071944|GO:0009607|GO:0009605|GO:0009893|GO:0016787|GO:0009058|GO:0002684|GO:0005622|GO:0002682|GO:…		developmental process|signal transducer activity|immune system process|signaling|cell|membrane|cellular process|extracellular region|metabolic process|response to stimulus|binding|catalytic activity|extracellular vesicle|cellular response to stimulus|negative regulation of cellular process|regulation of cellular process|leukocyte activation|positive regulation of transport|response to stress|orga…	hsa01100|hsa05200|hsa05206|hsa04014|hsa05205|hsa05169|hsa04020|hsa04360|hsa04072|hsa04650|hsa04380|hsa04611|hsa04722|hsa04670|hsa04919|hsa04066|hsa04933|hsa04750|hsa04070|hsa04064|hsa04666|hsa04012|hsa04662|hsa00562|hsa05120|hsa04664|hsa05214|hsa04370|hsa05223|hsa05110
ENSG00000089847	ANKRD24	2.07774	0.0550607	5.23785	2.13228e-92	3.85966e-90	UP	ankyrin repeat domain 24 [Source:HGNC Symbol;Acc:HGNC:29424]	GO:0005488|GO:0005515		binding|protein binding	-
ENSG00000260908	CTB-134H23.3	1.18092	0.0314601	5.23025	3.91294e-31	9.28483e-30	UP	-			-	-
ENSG00000167680	SEMA6B	5.23239	0.140004	5.22393	4.13791e-133	2.17569e-130	UP	sema domain, transmembrane domain (TM), and cytoplasmic domain, (semaphorin) 6B [Source:HGNC Symbol;Acc:HGNC:10739]	GO:0040011|GO:0032502|GO:0040007|GO:0045499|GO:0007610|GO:0023052|GO:0005623|GO:0016020|GO:0009987|GO:0050896|GO:0005488|GO:0051716|GO:0040013|GO:0048523|GO:0048521|GO:0050794|GO:0040012|GO:0016049|GO:0050795|GO:0048870|GO:0045926|GO:0040017|GO:0009653|GO:0016043|GO:0071944|GO:0040008|GO:0009605|GO:0031224|GO:0050793|GO:0048589|GO:0005515|GO:0005886|GO:0048856|GO:0051272|GO:0006935|GO:0045595|GO:…		locomotion|developmental process|growth|chemorepellent activity|behavior|signaling|cell|membrane|cellular process|response to stimulus|binding|cellular response to stimulus|negative regulation of locomotion|negative regulation of cellular process|negative regulation of behavior|regulation of cellular process|regulation of locomotion|cell growth|regulation of behavior|cell motility|negative regula…	hsa04360
ENSG00000008735	MAPK8IP2	1.06962	0.0286508	5.22237	6.89804e-69	6.20917e-67	UP	mitogen-activated protein kinase 8 interacting protein 2 [Source:HGNC Symbol;Acc:HGNC:6883]	GO:0032502|GO:0032991|GO:0000003|GO:0045202|GO:0007610|GO:0005198|GO:0023052|GO:0005623|GO:0009987|GO:0022414|GO:0008152|GO:0050896|GO:0005488|GO:0060090|GO:0051716|GO:0042995|GO:0033218|GO:0044877|GO:0050794|GO:0060076|GO:0043229|GO:0006950|GO:0071704|GO:0032947|GO:0019953|GO:0044237|GO:0023051|GO:0044297|GO:0009653|GO:0016043|GO:0044708|GO:0009893|GO:0032504|GO:0030234|GO:0005622|GO:0005515|GO:…		developmental process|macromolecular complex|reproduction|synapse|behavior|structural molecule activity|signaling|cell|cellular process|reproductive process|metabolic process|response to stimulus|binding|binding, bridging|cellular response to stimulus|cell projection|amide binding|macromolecular complex binding|regulation of cellular process|excitatory synapse|intracellular organelle|response to …	hsa04010
ENSG00000085741	WNT11	1.95586	0.0531371	5.20194	5.05047e-65	4.18242e-63	UP	wingless-type MMTV integration site family member 11 [Source:HGNC Symbol;Acc:HGNC:12776]	GO:0040011|GO:0032502|GO:0031012|GO:0040007|GO:0023052|GO:0005623|GO:0009987|GO:0005576|GO:0008152|GO:0050896|GO:0005488|GO:0051716|GO:0040013|GO:0097159|GO:0009892|GO:0048523|GO:0008283|GO:0050794|GO:0040012|GO:0005578|GO:0006807|GO:0016049|GO:0044089|GO:0071704|GO:0044237|GO:0051641|GO:0048870|GO:0023051|GO:0045926|GO:0040017|GO:0009653|GO:0016043|GO:0040008|GO:0009605|GO:0023057|GO:0009893|GO:…		locomotion|developmental process|extracellular matrix|growth|signaling|cell|cellular process|extracellular region|metabolic process|response to stimulus|binding|cellular response to stimulus|negative regulation of locomotion|organic cyclic compound binding|negative regulation of metabolic process|negative regulation of cellular process|cell proliferation|regulation of cellular process|regulation …	hsa05200|hsa05166|hsa05205|hsa04390|hsa04310|hsa04550|hsa04916|hsa05217|hsa04340
ENSG00000178947	SMIM10L2A	1.80492	0.050751	5.15236	5.43943e-83	7.86818e-81	UP	small integral membrane protein 10 like 2A [Source:HGNC Symbol;Acc:HGNC:34499]			-	-
ENSG00000070985	TRPM5	2.64725	0.0748589	5.14418	4.34405e-98	9.34394e-96	UP	transient receptor potential cation channel, subfamily M, member 5 [Source:HGNC Symbol;Acc:HGNC:14323]	GO:0005215|GO:0005623|GO:0016020|GO:0009987|GO:0042995|GO:0022857|GO:0050794|GO:0044297|GO:0071944|GO:0031224|GO:0005886|GO:0043025|GO:0006810|GO:0050877|GO:0043005|GO:0036477|GO:0022891|GO:0055085|GO:0071804|GO:0016021|GO:0015267|GO:0006811|GO:0015075|GO:0007600|GO:0030425|GO:0034765|GO:0043269|GO:0071805|GO:0034220|GO:0098655|GO:0005216|GO:0006812|GO:0007606|GO:0008324|GO:0050909|GO:0005244|GO:…		transporter activity|cell|membrane|cellular process|cell projection|transmembrane transporter activity|regulation of cellular process|cell body|cell periphery|intrinsic component of membrane|plasma membrane|neuronal cell body|transport|neurological system process|neuron projection|somatodendritic compartment|substrate-specific transmembrane transporter activity|transmembrane transport|cellular po…	hsa04742
ENSG00000185269	NOTUM	1.30375	0.0373691	5.12467	3.06207e-43	1.19753e-41	UP	notum pectinacetylesterase homolog (Drosophila) [Source:HGNC Symbol;Acc:HGNC:27106]	GO:0023052|GO:0009987|GO:0005576|GO:0008152|GO:0050896|GO:0003824|GO:0051716|GO:0048523|GO:0050794|GO:0071704|GO:0009056|GO:0044237|GO:0023051|GO:0023057|GO:0016787|GO:0016788|GO:0009966|GO:0010646|GO:0007154|GO:0007165|GO:0009968|GO:0019538|GO:0030111|GO:0030178|GO:0007166|GO:0043412|GO:0030163|GO:0036211|GO:0042157|GO:0044267|GO:0052689|GO:0016055|GO:1990699|GO:0042159|GO:0006464|GO:1990697		signaling|cellular process|extracellular region|metabolic process|response to stimulus|catalytic activity|cellular response to stimulus|negative regulation of cellular process|regulation of cellular process|organic substance metabolic process|catabolic process|cellular metabolic process|regulation of signaling|negative regulation of signaling|hydrolase activity|hydrolase activity, acting on ester…	hsa04310
ENSG00000182578	CSF1R	2.03048	0.058232	5.12387	2.89401e-100	6.94666e-98	UP	colony stimulating factor 1 receptor [Source:HGNC Symbol;Acc:HGNC:2433]	GO:0040011|GO:0032502|GO:0032991|GO:0004871|GO:0002376|GO:0023052|GO:0005623|GO:0016020|GO:0009987|GO:0008152|GO:0050896|GO:0005488|GO:0003824|GO:0036094|GO:0051716|GO:0097159|GO:0004872|GO:0048523|GO:0008283|GO:0050794|GO:0040012|GO:0051050|GO:0006950|GO:0071704|GO:0043167|GO:0006955|GO:0009986|GO:0044237|GO:0051641|GO:0038023|GO:0048870|GO:0023051|GO:0040017|GO:0009653|GO:0016043|GO:0071944|GO:…		locomotion|developmental process|macromolecular complex|signal transducer activity|immune system process|signaling|cell|membrane|cellular process|metabolic process|response to stimulus|binding|catalytic activity|small molecule binding|cellular response to stimulus|organic cyclic compound binding|receptor activity|negative regulation of cellular process|cell proliferation|regulation of cellular pr…	hsa05200|hsa04151|hsa04060|hsa04144|hsa04014|hsa04015|hsa05202|hsa04380|hsa04640
ENSG00000264527	WI2-1959D15.1	2.64414	0.0773197	5.09582	4.21874e-36	1.23888e-34	UP	-			-	-
ENSG00000279813	CR392000.1	2.65921	0.0777604	5.09582	4.19017e-36	1.23158e-34	UP	-			-	-
ENSG00000184599	FAM19A3	2.08779	0.0616122	5.08262	1.63086e-35	4.68942e-34	UP	family with sequence similarity 19 (chemokine (C-C motif)-like), member A3 [Source:HGNC Symbol;Acc:HGNC:21590]	GO:0005576		extracellular region	-
ENSG00000105426	PTPRS	1.61534	0.0476917	5.08196	3.61871e-122	1.44421e-119	UP	protein tyrosine phosphatase, receptor type, S [Source:HGNC Symbol;Acc:HGNC:9681]	GO:0032502|GO:0004871|GO:0005623|GO:0016020|GO:0009987|GO:0005576|GO:0008152|GO:0005488|GO:0003824|GO:1903561|GO:0004872|GO:0071704|GO:0044237|GO:0038023|GO:0016043|GO:0007155|GO:0043227|GO:0071944|GO:0016787|GO:0031224|GO:0005515|GO:0005886|GO:0048856|GO:0009888|GO:0048468|GO:0021766|GO:0007275|GO:0048513|GO:0016788|GO:0043062|GO:0030902|GO:0030900|GO:0031982|GO:0007420|GO:0005887|GO:0004888|GO:…		developmental process|signal transducer activity|cell|membrane|cellular process|extracellular region|metabolic process|binding|catalytic activity|extracellular vesicle|receptor activity|organic substance metabolic process|cellular metabolic process|signaling receptor activity|cellular component organization|cell adhesion|membrane-bounded organelle|cell periphery|hydrolase activity|intrinsic compo…	-
ENSG00000254338	MAFA-AS1	2.2326	0.0662343	5.075	5.53348e-13	4.56075e-12	UP	MAFA antisense RNA 1 [Source:HGNC Symbol;Acc:HGNC:51203]			-	-
ENSG00000122863	CHST3	1.43108	0.0429282	5.05903	1.6243e-83	2.38074e-81	UP	carbohydrate (chondroitin 6) sulfotransferase 3 [Source:HGNC Symbol;Acc:HGNC:1971]	GO:0032502|GO:0002376|GO:0005623|GO:0016020|GO:0009987|GO:0008152|GO:0050896|GO:0003824|GO:0051716|GO:0050794|GO:0043229|GO:0006807|GO:0006950|GO:0071704|GO:0009056|GO:0044237|GO:0006914|GO:0016043|GO:0051707|GO:0043227|GO:0009607|GO:0009605|GO:0009058|GO:0031224|GO:0005622|GO:0002682|GO:0012505|GO:0016740|GO:0048856|GO:0031090|GO:0051272|GO:0048468|GO:0006082|GO:0007275|GO:0050688|GO:0044281|GO:…		developmental process|immune system process|cell|membrane|cellular process|metabolic process|response to stimulus|catalytic activity|cellular response to stimulus|regulation of cellular process|intracellular organelle|nitrogen compound metabolic process|response to stress|organic substance metabolic process|catabolic process|cellular metabolic process|autophagy|cellular component organization|res…	hsa00532
ENSG00000182912	TSPEAR-AS2	1.00305	0.0301512	5.05604	4.71641e-39	1.57969e-37	UP	TSPEAR antisense RNA 2 [Source:HGNC Symbol;Acc:HGNC:16428]			-	-
ENSG00000277159	RP11-88E10.4	1.18123	0.0357754	5.04517	2.89852e-45	1.22936e-43	UP	-			-	-
ENSG00000156587	UBE2L6	4.56182	0.138437	5.04231	7.1203e-113	2.31235e-110	UP	ubiquitin conjugating enzyme E2L 6 [Source:HGNC Symbol;Acc:HGNC:12490]	GO:0002376|GO:0023052|GO:0005623|GO:0009987|GO:0008152|GO:0050896|GO:0005488|GO:0003824|GO:0036094|GO:0051716|GO:0097159|GO:0050794|GO:0043229|GO:0006807|GO:0006950|GO:0071704|GO:0009056|GO:0043167|GO:0006955|GO:0044237|GO:0043227|GO:0009058|GO:0016874|GO:0005622|GO:0005515|GO:0016740|GO:0001818|GO:0006281|GO:0045087|GO:0006725|GO:1901360|GO:0034641|GO:0043168|GO:0006952|GO:0001882|GO:0046483|GO:…		immune system process|signaling|cell|cellular process|metabolic process|response to stimulus|binding|catalytic activity|small molecule binding|cellular response to stimulus|organic cyclic compound binding|regulation of cellular process|intracellular organelle|nitrogen compound metabolic process|response to stress|organic substance metabolic process|catabolic process|ion binding|immune response|ce…	hsa05012|hsa04120
ENSG00000100302	RASD2	2.93729	0.0895301	5.03597	1.17979e-79	1.53257e-77	UP	RASD family member 2 [Source:HGNC Symbol;Acc:HGNC:18229]	GO:0007610|GO:0023052|GO:0005623|GO:0016020|GO:0009987|GO:0008152|GO:0050896|GO:0005488|GO:0003824|GO:0036094|GO:0051716|GO:0097159|GO:0009892|GO:0048523|GO:0050794|GO:0071704|GO:0043167|GO:0044237|GO:0051641|GO:0023051|GO:0071944|GO:0009893|GO:0016787|GO:0005622|GO:0005515|GO:0005886|GO:0007626|GO:0019222|GO:0006810|GO:0043168|GO:0001882|GO:0031325|GO:0016817|GO:0019899|GO:0007267|GO:0009966|GO:…		behavior|signaling|cell|membrane|cellular process|metabolic process|response to stimulus|binding|catalytic activity|small molecule binding|cellular response to stimulus|organic cyclic compound binding|negative regulation of metabolic process|negative regulation of cellular process|regulation of cellular process|organic substance metabolic process|ion binding|cellular metabolic process|cellular lo…	-
ENSG00000107551	RASSF4	1.35405	0.0413077	5.03473	2.48296e-118	8.84387e-116	UP	Ras association (RalGDS/AF-6) domain family member 4 [Source:HGNC Symbol;Acc:HGNC:20793]	GO:0023052|GO:0009987|GO:0050896|GO:0005488|GO:0051716|GO:0050794|GO:0005515|GO:0007049|GO:0007154|GO:0007165		signaling|cellular process|response to stimulus|binding|cellular response to stimulus|regulation of cellular process|protein binding|cell cycle|cell communication|signal transduction	-
ENSG00000186198	SLC51B	1.89998	0.0587515	5.01521	2.90527e-20	3.88209e-19	UP	solute carrier family 51 beta subunit [Source:HGNC Symbol;Acc:HGNC:29956]	GO:0032991|GO:0005215|GO:0005623|GO:0016020|GO:0009987|GO:0008152|GO:0005488|GO:0050794|GO:0051050|GO:0071704|GO:0044237|GO:0051641|GO:0016043|GO:0071944|GO:0009893|GO:0009058|GO:0031224|GO:1903829|GO:0005515|GO:0005886|GO:0043234|GO:0019222|GO:0060341|GO:0006486|GO:0044262|GO:0006810|GO:0051130|GO:0031325|GO:0051128|GO:0032880|GO:0005975|GO:0051222|GO:0046983|GO:0045184|GO:0032388|GO:0008104|GO:…		macromolecular complex|transporter activity|cell|membrane|cellular process|metabolic process|binding|regulation of cellular process|positive regulation of transport|organic substance metabolic process|cellular metabolic process|cellular localization|cellular component organization|cell periphery|positive regulation of metabolic process|biosynthetic process|intrinsic component of membrane|positive…	hsa04976
ENSG00000237686	RP5-1120P11.1	2.87965	0.0914983	4.976	7.57318e-66	6.33489e-64	UP	-			-	-
ENSG00000153789	FAM92B	1.36279	0.0433288	4.97509	1.51366e-34	4.1679e-33	UP	family with sequence similarity 92 member B [Source:HGNC Symbol;Acc:HGNC:24781]			-	-
ENSG00000137860	SLC28A2	1.17575	0.0375829	4.96736	2.30702e-67	2.00052e-65	UP	solute carrier family 28 (concentrative nucleoside transporter), member 2 [Source:HGNC Symbol;Acc:HGNC:11002]	GO:0005215|GO:0005623|GO:0016020|GO:0009987|GO:0008152|GO:0022857|GO:0006807|GO:0071704|GO:0044237|GO:0071944|GO:0031224|GO:0005886|GO:0006725|GO:0006810|GO:1901360|GO:0034641|GO:0046483|GO:0005887|GO:0022891|GO:0006139|GO:0031226|GO:0055085|GO:0005337|GO:0016021|GO:1901642|GO:0015075|GO:0015211|GO:0005415|GO:1901264|GO:0015932|GO:0015858|GO:0015860|GO:0015293|GO:0008324|GO:0022890|GO:0015077|GO:…		transporter activity|cell|membrane|cellular process|metabolic process|transmembrane transporter activity|nitrogen compound metabolic process|organic substance metabolic process|cellular metabolic process|cell periphery|intrinsic component of membrane|plasma membrane|cellular aromatic compound metabolic process|transport|organic cyclic compound metabolic process|cellular nitrogen compound metaboli…	-
ENSG00000128872	TMOD2	3.73605	0.120625	4.95292	8.85939e-212	1.72628e-208	UP	tropomodulin 2 [Source:HGNC Symbol;Acc:HGNC:11872]	GO:0032502|GO:0007610|GO:0023052|GO:0005623|GO:0009987|GO:0050896|GO:0005488|GO:0051716|GO:0042995|GO:0048523|GO:0050794|GO:0043229|GO:0023051|GO:0009653|GO:0016043|GO:0030427|GO:0044708|GO:0005622|GO:0005515|GO:0048856|GO:0048646|GO:0030017|GO:0048468|GO:0007275|GO:0050877|GO:0032535|GO:0051128|GO:0030426|GO:0022607|GO:0061061|GO:0005737|GO:0032970|GO:0003012|GO:0007267|GO:0043005|GO:0009966|GO:…		developmental process|behavior|signaling|cell|cellular process|response to stimulus|binding|cellular response to stimulus|cell projection|negative regulation of cellular process|regulation of cellular process|intracellular organelle|regulation of signaling|anatomical structure morphogenesis|cellular component organization|site of polarized growth|single-organism behavior|intracellular|protein bin…	-
ENSG00000187017	ESPN	6.78472	0.219108	4.95258	1.55271e-181	1.97821e-178	UP	espin [Source:HGNC Symbol;Acc:HGNC:13281]	GO:0032991|GO:0007610|GO:0005623|GO:0009987|GO:0005488|GO:0042995|GO:0048523|GO:0044877|GO:0050794|GO:0043229|GO:0044089|GO:0032420|GO:0016043|GO:0032426|GO:0005622|GO:0005515|GO:0043234|GO:0007626|GO:0005903|GO:0051130|GO:0005884|GO:0032421|GO:0050877|GO:0051491|GO:0051128|GO:0022607|GO:0005737|GO:0032403|GO:0019904|GO:0060491|GO:0008092|GO:0031941|GO:0030030|GO:0030029|GO:0006996|GO:0051017|GO:…		macromolecular complex|behavior|cell|cellular process|binding|cell projection|negative regulation of cellular process|macromolecular complex binding|regulation of cellular process|intracellular organelle|positive regulation of cellular component biogenesis|stereocilium|cellular component organization|stereocilium tip|intracellular|protein binding|protein complex|locomotory behavior|brush border|p…	-
ENSG00000171992	SYNPO	5.97692	0.193024	4.95255	1.80341e-234	6.63753e-231	UP	synaptopodin [Source:HGNC Symbol;Acc:HGNC:30672]	GO:0045202|GO:0005623|GO:0016020|GO:0009987|GO:0030054|GO:0005488|GO:0042995|GO:0050794|GO:0060076|GO:0043229|GO:0044089|GO:0005911|GO:0044297|GO:0016043|GO:0071944|GO:0005622|GO:0005515|GO:0005886|GO:0097060|GO:0043025|GO:0051130|GO:0051128|GO:0045211|GO:0022607|GO:0005737|GO:0032970|GO:0043005|GO:0043204|GO:0043197|GO:0036477|GO:0014069|GO:0032231|GO:0032233|GO:0008092|GO:0030029|GO:0043296|GO:…		synapse|cell|membrane|cellular process|cell junction|binding|cell projection|regulation of cellular process|excitatory synapse|intracellular organelle|positive regulation of cellular component biogenesis|cell-cell junction|cell body|cellular component organization|cell periphery|intracellular|protein binding|plasma membrane|synaptic membrane|neuronal cell body|positive regulation of cellular comp…	-
ENSG00000100097	LGALS1	103.972	3.36657	4.94877	1.33e-227	4.00511e-224	UP	lectin, galactoside-binding, soluble, 1 [Source:HGNC Symbol;Acc:HGNC:6561]	GO:0040011|GO:0032502|GO:0031012|GO:0004871|GO:0002376|GO:0023052|GO:0005623|GO:0009987|GO:0005576|GO:0050896|GO:0005488|GO:1903561|GO:0051716|GO:0097159|GO:0050840|GO:0048523|GO:0050794|GO:0045321|GO:0040012|GO:0043229|GO:0005578|GO:0006950|GO:0006955|GO:0009986|GO:0023051|GO:0040017|GO:0016043|GO:0030246|GO:0007155|GO:0043227|GO:0005615|GO:0002684|GO:0050793|GO:0005622|GO:0002682|GO:0002520|GO:…		locomotion|developmental process|extracellular matrix|signal transducer activity|immune system process|signaling|cell|cellular process|extracellular region|response to stimulus|binding|extracellular vesicle|cellular response to stimulus|organic cyclic compound binding|extracellular matrix binding|negative regulation of cellular process|regulation of cellular process|leukocyte activation|regulatio…	-
ENSG00000095932	SMIM24	6.932	0.225671	4.94098	1.92591e-119	7.33286e-117	UP	small integral membrane protein 24 [Source:HGNC Symbol;Acc:HGNC:37244]	GO:0016020|GO:0005576|GO:1903561|GO:0043227|GO:0031224|GO:0031982|GO:0070062|GO:0016021		membrane|extracellular region|extracellular vesicle|membrane-bounded organelle|intrinsic component of membrane|vesicle|extracellular exosome|integral component of membrane	-
ENSG00000159289	GOLGA6A	1.09928	0.0359055	4.93621	1.88889e-47	8.61841e-46	UP	golgin A6 family member A [Source:HGNC Symbol;Acc:HGNC:13567]	GO:0005623|GO:0043229|GO:0043227|GO:0005622|GO:0012505|GO:0043231|GO:0005737|GO:0005794		cell|intracellular organelle|membrane-bounded organelle|intracellular|endomembrane system|intracellular membrane-bounded organelle|cytoplasm|Golgi apparatus	-
ENSG00000163083	INHBB	1.94877	0.0637301	4.93444	2.3296e-53	1.29913e-51	UP	inhibin beta B [Source:HGNC Symbol;Acc:HGNC:6067]	GO:0032502|GO:0040007|GO:0000003|GO:0023052|GO:0005623|GO:0048511|GO:0009987|GO:0005576|GO:0022414|GO:0008152|GO:0050896|GO:0005488|GO:0051716|GO:0009892|GO:0048523|GO:0050794|GO:0051050|GO:0006950|GO:0044702|GO:0071704|GO:0009628|GO:0042698|GO:0019953|GO:0051051|GO:0044237|GO:0051641|GO:0003006|GO:0023051|GO:0071944|GO:0009605|GO:0023057|GO:0009893|GO:0032504|GO:0009058|GO:0005615|GO:0005622|GO:…		developmental process|growth|reproduction|signaling|cell|rhythmic process|cellular process|extracellular region|reproductive process|metabolic process|response to stimulus|binding|cellular response to stimulus|negative regulation of metabolic process|negative regulation of cellular process|regulation of cellular process|positive regulation of transport|response to stress|single organism reproduct…	hsa04060|hsa04550|hsa04350
ENSG00000182759	MAFA	1.6425	0.0537787	4.93271	3.61934e-47	1.62453e-45	UP	v-maf avian musculoaponeurotic fibrosarcoma oncogene homolog A [Source:HGNC Symbol;Acc:HGNC:23145]	GO:0023052|GO:0005623|GO:0009987|GO:0008152|GO:0050896|GO:0001071|GO:0005488|GO:0051716|GO:0097159|GO:0003700|GO:0050794|GO:0043229|GO:0006807|GO:0071704|GO:0044237|GO:0043227|GO:0009893|GO:0009058|GO:0005622|GO:0005515|GO:0019222|GO:0042802|GO:0006725|GO:0006810|GO:1901360|GO:0003676|GO:0034641|GO:0032940|GO:0031325|GO:0046483|GO:0043231|GO:0000981|GO:0007267|GO:0046983|GO:0045184|GO:0006139|GO:…		signaling|cell|cellular process|metabolic process|response to stimulus|nucleic acid binding transcription factor activity|binding|cellular response to stimulus|organic cyclic compound binding|transcription factor activity, sequence-specific DNA binding|regulation of cellular process|intracellular organelle|nitrogen compound metabolic process|organic substance metabolic process|cellular metabolic …	hsa04930|hsa04950
ENSG00000165178	NCF1C	1.33673	0.0442283	4.91759	4.68264e-22	7.01549e-21	UP	neutrophil cytosolic factor 1C pseudogene [Source:HGNC Symbol;Acc:HGNC:32523]			-	-
ENSG00000221890	NPTXR	7.30516	0.245096	4.8975	3.89627e-176	4.60943e-173	UP	neuronal pentraxin receptor [Source:HGNC Symbol;Acc:HGNC:7954]	GO:0016020|GO:0005488|GO:0043167|GO:0031224|GO:0043169|GO:0016021|GO:0046872		membrane|binding|ion binding|intrinsic component of membrane|cation binding|integral component of membrane|metal ion binding	-
ENSG00000198888	MT-ND1	519.49	17.9122	4.85808	0.00024488	0.000837894	UP	mitochondrially encoded NADH:ubiquinone oxidoreductase core subunit 1 [Source:HGNC Symbol;Acc:HGNC:7455]	GO:0032991|GO:0005623|GO:0016020|GO:0009987|GO:0008152|GO:0050896|GO:0005488|GO:0003824|GO:0042995|GO:0016491|GO:0043229|GO:0006807|GO:0006950|GO:0071704|GO:0044237|GO:0044297|GO:0070469|GO:0043227|GO:0031224|GO:0005622|GO:0005515|GO:0043234|GO:0031090|GO:0006725|GO:0019866|GO:0043025|GO:1901360|GO:0005746|GO:0034641|GO:0015980|GO:0044281|GO:0019637|GO:0046483|GO:0043231|GO:0005737|GO:0043005|GO:…		macromolecular complex|cell|membrane|cellular process|metabolic process|response to stimulus|binding|catalytic activity|cell projection|oxidoreductase activity|intracellular organelle|nitrogen compound metabolic process|response to stress|organic substance metabolic process|cellular metabolic process|cell body|respiratory chain|membrane-bounded organelle|intrinsic component of membrane|intracellu…	hsa01100|hsa05012|hsa00190
ENSG00000044012	GUCA2B	2.34816	0.0814229	4.84995	1.64111e-16	1.74516e-15	UP	guanylate cyclase activator 2B [Source:HGNC Symbol;Acc:HGNC:4683]	GO:0005623|GO:0009987|GO:0005576|GO:0008152|GO:1903561|GO:0042995|GO:0050794|GO:0006807|GO:0071704|GO:0044237|GO:0043227|GO:0009893|GO:0009058|GO:0030234|GO:0005929|GO:0019222|GO:0006725|GO:0006810|GO:1901360|GO:0034641|GO:0008047|GO:0044281|GO:0031982|GO:0019637|GO:0031325|GO:0046483|GO:0072372|GO:0006139|GO:0043085|GO:0055086|GO:0001750|GO:0070062|GO:0007588|GO:0008217|GO:0050790|GO:0044249|GO:…		cell|cellular process|extracellular region|metabolic process|extracellular vesicle|cell projection|regulation of cellular process|nitrogen compound metabolic process|organic substance metabolic process|cellular metabolic process|membrane-bounded organelle|positive regulation of metabolic process|biosynthetic process|enzyme regulator activity|cilium|regulation of metabolic process|cellular aromati…	-
ENSG00000136378	ADAMTS7	2.01587	0.0699056	4.84985	1.04474e-102	2.67816e-100	UP	ADAM metallopeptidase with thrombospondin type 1 motif 7 [Source:HGNC Symbol;Acc:HGNC:223]	GO:0032502|GO:0031012|GO:0005623|GO:0009987|GO:0005576|GO:0008152|GO:0050896|GO:0005488|GO:0003824|GO:0051716|GO:0048523|GO:0050794|GO:0043229|GO:0005578|GO:0006950|GO:0071704|GO:0009056|GO:0043167|GO:0009986|GO:0044237|GO:0006914|GO:0016043|GO:0043227|GO:0016787|GO:0009058|GO:0050793|GO:0005622|GO:0005515|GO:0012505|GO:0048856|GO:0006486|GO:0045595|GO:0061037|GO:0009888|GO:0007275|GO:0045596|GO:…		developmental process|extracellular matrix|cell|cellular process|extracellular region|metabolic process|response to stimulus|binding|catalytic activity|cellular response to stimulus|negative regulation of cellular process|regulation of cellular process|intracellular organelle|proteinaceous extracellular matrix|response to stress|organic substance metabolic process|catabolic process|ion binding|ce…	-
ENSG00000183128	CALHM3	1.33186	0.0464212	4.84252	3.7899e-22	5.70379e-21	UP	calcium homeostasis modulator 3 [Source:HGNC Symbol;Acc:HGNC:23458]	GO:0005215|GO:0005623|GO:0016020|GO:0009987|GO:0022857|GO:0071944|GO:0031224|GO:0005886|GO:0006810|GO:0005887|GO:0022891|GO:0031226|GO:0055085|GO:0016021|GO:0015267|GO:0006811|GO:0015075|GO:0034220|GO:0098655|GO:0005216|GO:0006812|GO:0008324|GO:0005261		transporter activity|cell|membrane|cellular process|transmembrane transporter activity|cell periphery|intrinsic component of membrane|plasma membrane|transport|integral component of plasma membrane|substrate-specific transmembrane transporter activity|intrinsic component of plasma membrane|transmembrane transport|integral component of membrane|channel activity|ion transport|ion transmembrane tran…	-
ENSG00000159784	FAM131B	1.01644	0.0355066	4.8393	1.54706e-126	6.83287e-124	UP	family with sequence similarity 131 member B [Source:HGNC Symbol;Acc:HGNC:22202]	GO:0002376|GO:0005623|GO:0009987|GO:0008152|GO:0050896|GO:0005488|GO:0051716|GO:0043229|GO:0006950|GO:0009056|GO:0006914|GO:0016043|GO:0051707|GO:0043227|GO:0009607|GO:0009605|GO:0005622|GO:0002682|GO:0005515|GO:0050688|GO:0006952|GO:0033554|GO:0098542|GO:0043231|GO:0005737|GO:0009615|GO:0000422|GO:0016236|GO:0051607|GO:0006996|GO:1903008|GO:0098792|GO:0000423|GO:0007005|GO:0031981|GO:0005654|GO:…		immune system process|cell|cellular process|metabolic process|response to stimulus|binding|cellular response to stimulus|intracellular organelle|response to stress|catabolic process|autophagy|cellular component organization|response to other organism|membrane-bounded organelle|response to biotic stimulus|response to external stimulus|intracellular|regulation of immune system process|protein bindi…	-
ENSG00000260357	DNM1P34	1.17869	0.0412354	4.83716	1.00635e-33	2.66256e-32	UP	dynamin 1 pseudogene 34 [Source:HGNC Symbol;Acc:HGNC:35181]			-	-
ENSG00000147100	SLC16A2	2.03809	0.072586	4.81138	5.73799e-91	1.01102e-88	UP	solute carrier family 16, member 2 (thyroid hormone transporter) [Source:HGNC Symbol;Acc:HGNC:10923]	GO:0005215|GO:0005623|GO:0016020|GO:0009987|GO:0022857|GO:0071944|GO:0031224|GO:0005886|GO:0006810|GO:0005887|GO:0022891|GO:0031226|GO:0055085|GO:0010817|GO:0016021|GO:0015349|GO:0006811|GO:0015075|GO:0009914|GO:0006820|GO:0015711|GO:0070327|GO:0015293|GO:0008509|GO:0046942|GO:0046943|GO:0015718|GO:0008514|GO:0008028		transporter activity|cell|membrane|cellular process|transmembrane transporter activity|cell periphery|intrinsic component of membrane|plasma membrane|transport|integral component of plasma membrane|substrate-specific transmembrane transporter activity|intrinsic component of plasma membrane|transmembrane transport|regulation of hormone levels|integral component of membrane|thyroid hormone transmem…	hsa04919
ENSG00000205426	KRT81	2.82168	0.100521	4.81099	3.48158e-59	2.29736e-57	UP	keratin 81, type II [Source:HGNC Symbol;Acc:HGNC:6458]	GO:0005198|GO:0005623|GO:0005576|GO:0005488|GO:0043229|GO:0005615|GO:0005622|GO:0005515|GO:0005882|GO:0045095|GO:0005856|GO:0045111		structural molecule activity|cell|extracellular region|binding|intracellular organelle|extracellular space|intracellular|protein binding|intermediate filament|keratin filament|cytoskeleton|intermediate filament cytoskeleton	-
ENSG00000198865	CCDC152	1.10062	0.0397123	4.79258	1.5972e-40	5.69507e-39	UP	coiled-coil domain containing 152 [Source:HGNC Symbol;Acc:HGNC:34438]			-	-
ENSG00000185567	AHNAK2	5.05279	0.182987	4.78727	4.18995e-66	3.52264e-64	UP	AHNAK nucleoprotein 2 [Source:HGNC Symbol;Acc:HGNC:20125]	GO:0005623|GO:0016020|GO:0005488|GO:0043229|GO:0043227|GO:0071944|GO:0005622|GO:0005515|GO:0005886|GO:0031090|GO:0030017|GO:0030018|GO:0031982|GO:0030315|GO:0043231|GO:0005737|GO:0012506|GO:0042383|GO:0031674|GO:0043034|GO:0031410|GO:0016023|GO:0043292|GO:0031988|GO:0030659|GO:0005634|GO:0030016		cell|membrane|binding|intracellular organelle|membrane-bounded organelle|cell periphery|intracellular|protein binding|plasma membrane|organelle membrane|sarcomere|Z disc|vesicle|T-tubule|intracellular membrane-bounded organelle|cytoplasm|vesicle membrane|sarcolemma|I band|costamere|cytoplasmic vesicle|cytoplasmic, membrane-bounded vesicle|contractile fiber|membrane-bounded vesicle|cytoplasmic ves…	-
ENSG00000122877	EGR2	1.10732	0.0433313	4.67551	3.0145e-60	2.07599e-58	UP	early growth response 2 [Source:HGNC Symbol;Acc:HGNC:3239]	GO:0040011|GO:0032502|GO:0007610|GO:0023052|GO:0005623|GO:0048511|GO:0009987|GO:0008152|GO:0050896|GO:0001071|GO:0005488|GO:0003824|GO:0051716|GO:0097159|GO:0003700|GO:0044877|GO:0007622|GO:0050794|GO:0043229|GO:0006807|GO:0071704|GO:0043167|GO:0044237|GO:0051641|GO:0023051|GO:0009653|GO:0016043|GO:0043227|GO:0044708|GO:0009605|GO:0009893|GO:0009058|GO:0016874|GO:0005622|GO:0005515|GO:0048856|GO:…		locomotion|developmental process|behavior|signaling|cell|rhythmic process|cellular process|metabolic process|response to stimulus|nucleic acid binding transcription factor activity|binding|catalytic activity|cellular response to stimulus|organic cyclic compound binding|transcription factor activity, sequence-specific DNA binding|macromolecular complex binding|rhythmic behavior|regulation of cellu…	hsa05166|hsa05203|hsa05161
ENSG00000235091	WI2-85898F10.1	1.3192	0.052328	4.65594	8.04483e-14	7.048e-13	UP	-			-	-
ENSG00000249357	RP11-432M8.8	1.92292	0.0763612	4.65432	4.23855e-12	3.25306e-11	UP	-			-	-
ENSG00000160460	SPTBN4	1.02353	0.0407858	4.64935	1.39053e-115	4.74858e-113	UP	spectrin, beta, non-erythrocytic 4 [Source:HGNC Symbol;Acc:HGNC:14896]	GO:0040011|GO:0032502|GO:0040007|GO:0000003|GO:0002376|GO:0007610|GO:0005198|GO:0023052|GO:0005623|GO:0016020|GO:0009987|GO:0005576|GO:0022414|GO:0008152|GO:0030054|GO:0050896|GO:0005488|GO:1903561|GO:0005200|GO:0051716|GO:0042995|GO:0048523|GO:0050794|GO:0043229|GO:0006950|GO:0044702|GO:0071704|GO:0043167|GO:0006955|GO:0019953|GO:0044237|GO:0051641|GO:0023051|GO:0044297|GO:0009653|GO:0016043|GO:…		locomotion|developmental process|growth|reproduction|immune system process|behavior|structural molecule activity|signaling|cell|membrane|cellular process|extracellular region|reproductive process|metabolic process|cell junction|response to stimulus|binding|extracellular vesicle|structural constituent of cytoskeleton|cellular response to stimulus|cell projection|negative regulation of cellular pro…	-
ENSG00000269526	ERVV-1	1.60986	0.0644903	4.6417	2.88206e-35	8.15969e-34	UP	endogenous retrovirus group V member 1 [Source:HGNC Symbol;Acc:HGNC:26501]	GO:0016020|GO:0031224|GO:0016021		membrane|intrinsic component of membrane|integral component of membrane	-
ENSG00000089163	SIRT4	1.36699	0.0554035	4.62488	3.16366e-32	7.87941e-31	UP	sirtuin 4 [Source:HGNC Symbol;Acc:HGNC:14932]	GO:0023052|GO:0005623|GO:0016020|GO:0009987|GO:0008152|GO:0050896|GO:0005488|GO:0003824|GO:0036094|GO:0051716|GO:0097159|GO:0009892|GO:0048523|GO:0050794|GO:0043229|GO:0006807|GO:0006950|GO:0071704|GO:0043167|GO:0009628|GO:0051051|GO:0044237|GO:0051641|GO:0023051|GO:0016043|GO:0043227|GO:0048037|GO:1903828|GO:0023057|GO:0009893|GO:0016787|GO:0009058|GO:0005622|GO:0005515|GO:0016740|GO:0031090|GO:…		signaling|cell|membrane|cellular process|metabolic process|response to stimulus|binding|catalytic activity|small molecule binding|cellular response to stimulus|organic cyclic compound binding|negative regulation of metabolic process|negative regulation of cellular process|regulation of cellular process|intracellular organelle|nitrogen compound metabolic process|response to stress|organic substanc…	-
ENSG00000198794	SCAMP5	1.75654	0.0712428	4.62385	1.15176e-139	7.19853e-137	UP	secretory carrier membrane protein 5 [Source:HGNC Symbol;Acc:HGNC:30386]	GO:0032991|GO:0045202|GO:0005623|GO:0016020|GO:0009987|GO:0030054|GO:0050896|GO:0005488|GO:0051716|GO:0030672|GO:0008021|GO:0048523|GO:0050794|GO:0043229|GO:0051050|GO:0006950|GO:0051051|GO:0051641|GO:0016043|GO:0043227|GO:0071944|GO:0031224|GO:0005622|GO:0005515|GO:0005886|GO:0043234|GO:0012505|GO:0031090|GO:0060341|GO:0031201|GO:0006810|GO:0060627|GO:0045806|GO:0032940|GO:0031982|GO:0051128|GO:…		macromolecular complex|synapse|cell|membrane|cellular process|cell junction|response to stimulus|binding|cellular response to stimulus|synaptic vesicle membrane|synaptic vesicle|negative regulation of cellular process|regulation of cellular process|intracellular organelle|positive regulation of transport|response to stress|negative regulation of transport|cellular localization|cellular component …	-
ENSG00000101335	MYL9	4.2467	0.172421	4.62233	5.72896e-93	1.04846e-90	UP	myosin light chain 9 [Source:HGNC Symbol;Acc:HGNC:15754]	GO:0040011|GO:0032502|GO:0032991|GO:0005198|GO:0023052|GO:0005623|GO:0009987|GO:0050896|GO:0005488|GO:0051716|GO:0050794|GO:0043229|GO:0006950|GO:0043167|GO:0009653|GO:0016043|GO:0007155|GO:0009605|GO:0008307|GO:0005622|GO:0005515|GO:0043234|GO:0048856|GO:0030017|GO:0030018|GO:0050817|GO:0016337|GO:0006935|GO:0048468|GO:0007275|GO:0005859|GO:0098609|GO:0043169|GO:0005737|GO:0003012|GO:0009611|GO:…		locomotion|developmental process|macromolecular complex|structural molecule activity|signaling|cell|cellular process|response to stimulus|binding|cellular response to stimulus|regulation of cellular process|intracellular organelle|response to stress|ion binding|anatomical structure morphogenesis|cellular component organization|cell adhesion|response to external stimulus|structural constituent of …	hsa04810|hsa04510|hsa04024|hsa04022|hsa04921|hsa04530|hsa04270|hsa04670
ENSG00000103740	ACSBG1	2.33118	0.095095	4.61555	9.32608e-50	4.59712e-48	UP	acyl-CoA synthetase bubblegum family member 1 [Source:HGNC Symbol;Acc:HGNC:29567]	GO:0032502|GO:0000003|GO:0005623|GO:0009987|GO:0022414|GO:0008152|GO:0050896|GO:0005488|GO:0003824|GO:0036094|GO:0097159|GO:0043229|GO:0044702|GO:0071704|GO:0043167|GO:0044237|GO:0003006|GO:0043227|GO:0009058|GO:0016874|GO:0005622|GO:0012505|GO:0048856|GO:0045137|GO:0044255|GO:0006082|GO:0007275|GO:0048513|GO:0043168|GO:0044281|GO:0001882|GO:0031982|GO:0001552|GO:0043231|GO:0048608|GO:0005737|GO:…		developmental process|reproduction|cell|cellular process|reproductive process|metabolic process|response to stimulus|binding|catalytic activity|small molecule binding|organic cyclic compound binding|intracellular organelle|single organism reproductive process|organic substance metabolic process|ion binding|cellular metabolic process|developmental process involved in reproduction|membrane-bounded …	hsa01100|hsa04920|hsa03320|hsa01212|hsa00071|hsa00061
ENSG00000251576	LINC01267	1.36223	0.0556181	4.61427	4.52458e-32	1.12016e-30	UP	long intergenic non-protein coding RNA 1267 [Source:HGNC Symbol;Acc:HGNC:50320]			-	-
ENSG00000162444	RBP7	1.13405	0.0466608	4.60312	4.12373e-13	3.43299e-12	UP	retinol binding protein 7 [Source:HGNC Symbol;Acc:HGNC:30316]	GO:0005215|GO:0005623|GO:0005488|GO:0036094|GO:0008289|GO:0005622|GO:0005515|GO:0019840|GO:0006810|GO:0043178|GO:0005737|GO:0019842|GO:0016918|GO:0019841|GO:0005501		transporter activity|cell|binding|small molecule binding|lipid binding|intracellular|protein binding|isoprenoid binding|transport|alcohol binding|cytoplasm|vitamin binding|retinal binding|retinol binding|retinoid binding	-
ENSG00000130829	DUSP9	1.36371	0.0564152	4.59531	8.98909e-45	3.73606e-43	UP	dual specificity phosphatase 9 [Source:HGNC Symbol;Acc:HGNC:3076]	GO:0040011|GO:0032502|GO:0002376|GO:0023052|GO:0005623|GO:0009987|GO:0008152|GO:0050896|GO:0005488|GO:0003824|GO:0051716|GO:0009892|GO:0048523|GO:0050794|GO:0043229|GO:0006950|GO:0071704|GO:0006955|GO:0044237|GO:0023051|GO:0009653|GO:0016043|GO:0043227|GO:0009605|GO:0023057|GO:0009893|GO:0016787|GO:0005622|GO:0002682|GO:0005515|GO:0048856|GO:0019222|GO:0006935|GO:0045087|GO:0048468|GO:0007275|GO:…		locomotion|developmental process|immune system process|signaling|cell|cellular process|metabolic process|response to stimulus|binding|catalytic activity|cellular response to stimulus|negative regulation of metabolic process|negative regulation of cellular process|regulation of cellular process|intracellular organelle|response to stress|organic substance metabolic process|immune response|cellular …	hsa04010|hsa04550
ENSG00000096088	PGC	1.5982	0.0661333	4.59492	4.72213e-38	1.5216e-36	UP	progastricsin (pepsinogen C) [Source:HGNC Symbol;Acc:HGNC:8890]	GO:0002376|GO:0005576|GO:0008152|GO:0050896|GO:0003824|GO:1903561|GO:0006950|GO:0071704|GO:0009056|GO:0006955|GO:0051707|GO:0043227|GO:0009607|GO:0009605|GO:0016787|GO:0005615|GO:0002684|GO:0002682|GO:0006959|GO:1900426|GO:0006952|GO:0002759|GO:0031982|GO:0098542|GO:0008233|GO:1900424|GO:0009617|GO:0050776|GO:0050778|GO:0070062|GO:0007586|GO:0019730|GO:0002760|GO:0019538|GO:0030163|GO:0006508|GO:…		immune system process|extracellular region|metabolic process|response to stimulus|catalytic activity|extracellular vesicle|response to stress|organic substance metabolic process|catabolic process|immune response|response to other organism|membrane-bounded organelle|response to biotic stimulus|response to external stimulus|hydrolase activity|extracellular space|positive regulation of immune system…	-
ENSG00000146250	PRSS35	2.12596	0.0889115	4.5796	9.60505e-46	4.13742e-44	UP	protease, serine 35 [Source:HGNC Symbol;Acc:HGNC:21387]	GO:0005623|GO:0005576|GO:0008152|GO:0003824|GO:0043229|GO:0071704|GO:0043227|GO:0016787|GO:0005622|GO:0043231|GO:0008233|GO:0005737|GO:0019538|GO:0017171|GO:0006508|GO:0005739|GO:0008236|GO:0004252|GO:0004175		cell|extracellular region|metabolic process|catalytic activity|intracellular organelle|organic substance metabolic process|membrane-bounded organelle|hydrolase activity|intracellular|intracellular membrane-bounded organelle|peptidase activity|cytoplasm|protein metabolic process|serine hydrolase activity|proteolysis|mitochondrion|serine-type peptidase activity|serine-type endopeptidase activity|en…	-
ENSG00000110375	UPK2	1.27151	0.0540167	4.55699	1.58791e-22	2.44308e-21	UP	uroplakin 2 [Source:HGNC Symbol;Acc:HGNC:12579]	GO:0032502|GO:0005623|GO:0016020|GO:0009987|GO:0005576|GO:0005488|GO:1903561|GO:0043229|GO:0042175|GO:0045177|GO:0016043|GO:0043227|GO:0071944|GO:0031224|GO:0005622|GO:0005789|GO:0005515|GO:0005886|GO:0012505|GO:0048856|GO:0031090|GO:0009888|GO:0016324|GO:0007275|GO:0031982|GO:0005887|GO:0043231|GO:0031227|GO:0005737|GO:0031226|GO:0030176|GO:0061024|GO:0005783|GO:0070062|GO:0048869|GO:0016021|GO:…		developmental process|cell|membrane|cellular process|extracellular region|binding|extracellular vesicle|intracellular organelle|nuclear outer membrane-endoplasmic reticulum membrane network|apical part of cell|cellular component organization|membrane-bounded organelle|cell periphery|intrinsic component of membrane|intracellular|endoplasmic reticulum membrane|protein binding|plasma membrane|endome…	-
ENSG00000111885	MAN1A1	27.2775	1.16006	4.55545	6.25095e-226	1.72552e-222	UP	mannosidase, alpha, class 1A, member 1 [Source:HGNC Symbol;Acc:HGNC:6821]	GO:0005623|GO:0016020|GO:0009987|GO:0005576|GO:0008152|GO:0005488|GO:0003824|GO:1903561|GO:0043229|GO:0071704|GO:0043167|GO:0044237|GO:0043227|GO:0016787|GO:0009058|GO:0031224|GO:0005622|GO:0012505|GO:0031090|GO:0006486|GO:0016798|GO:0031982|GO:0043231|GO:0043169|GO:0005737|GO:0005975|GO:0005783|GO:0070062|GO:0016021|GO:0044249|GO:0019538|GO:0005794|GO:0009311|GO:0034645|GO:0046872|GO:0043412|GO:…		cell|membrane|cellular process|extracellular region|metabolic process|binding|catalytic activity|extracellular vesicle|intracellular organelle|organic substance metabolic process|ion binding|cellular metabolic process|membrane-bounded organelle|hydrolase activity|biosynthetic process|intrinsic component of membrane|intracellular|endomembrane system|organelle membrane|protein glycosylation|hydrola…	hsa01100|hsa04141|hsa00510
ENSG00000141540	TTYH2	3.77799	0.161197	4.55073	1.46056e-117	5.14691e-115	UP	tweety family member 2 [Source:HGNC Symbol;Acc:HGNC:13877]	GO:0032991|GO:0005215|GO:0005623|GO:0016020|GO:0009987|GO:0005488|GO:0022857|GO:0071944|GO:0031224|GO:0005515|GO:0005886|GO:0043234|GO:0006810|GO:0022891|GO:1902495|GO:0055085|GO:0016021|GO:0015267|GO:0006811|GO:0015075|GO:0034702|GO:0034220|GO:0006820|GO:0005216|GO:0098656|GO:0034707|GO:0008509|GO:0005253|GO:0015698|GO:0005254|GO:1902476|GO:0006821|GO:0015108		macromolecular complex|transporter activity|cell|membrane|cellular process|binding|transmembrane transporter activity|cell periphery|intrinsic component of membrane|protein binding|plasma membrane|protein complex|transport|substrate-specific transmembrane transporter activity|transmembrane transporter complex|transmembrane transport|integral component of membrane|channel activity|ion transport|io…	-
ENSG00000204882	GPR20	7.67901	0.328726	4.54596	4.46786e-81	6.11561e-79	UP	G protein-coupled receptor 20 [Source:HGNC Symbol;Acc:HGNC:4475]	GO:0032991|GO:0004871|GO:0023052|GO:0005623|GO:0016020|GO:0009987|GO:0050896|GO:0051716|GO:0004872|GO:0050794|GO:0038023|GO:0071944|GO:0031224|GO:0005886|GO:0043234|GO:0005887|GO:0004888|GO:0043235|GO:0031226|GO:0007154|GO:0007165|GO:0016021|GO:0007186|GO:0004930		macromolecular complex|signal transducer activity|signaling|cell|membrane|cellular process|response to stimulus|cellular response to stimulus|receptor activity|regulation of cellular process|signaling receptor activity|cell periphery|intrinsic component of membrane|plasma membrane|protein complex|integral component of plasma membrane|transmembrane signaling receptor activity|receptor complex|intr…	-
ENSG00000268756	AC104534.2	4.09514	0.177306	4.5296	6.85369e-24	1.13458e-22	UP	-			-	-
ENSG00000129538	RNASE1	2.28956	0.0993668	4.52617	1.3516e-75	1.51768e-73	UP	ribonuclease, RNase A family, 1 (pancreatic) [Source:HGNC Symbol;Acc:HGNC:10044]	GO:0009987|GO:0005576|GO:0008152|GO:0005488|GO:0003824|GO:1903561|GO:0097159|GO:0006807|GO:0071704|GO:0044237|GO:0043227|GO:0016787|GO:0005515|GO:0006725|GO:1901360|GO:0003676|GO:0034641|GO:0016788|GO:0031982|GO:0046483|GO:0006139|GO:0070062|GO:0004518|GO:0016070|GO:0090501|GO:0004519|GO:0004540|GO:0090305|GO:0090502|GO:0004521|GO:0016892|GO:0004522		cellular process|extracellular region|metabolic process|binding|catalytic activity|extracellular vesicle|organic cyclic compound binding|nitrogen compound metabolic process|organic substance metabolic process|cellular metabolic process|membrane-bounded organelle|hydrolase activity|protein binding|cellular aromatic compound metabolic process|organic cyclic compound metabolic process|nucleic acid b…	-
ENSG00000258728	RP11-195F19.29	1.42433	0.062258	4.51588	1.62354e-15	1.61453e-14	UP	-	GO:0008152|GO:0005488|GO:0003824|GO:0071704|GO:0043167|GO:0005515|GO:0016740|GO:0044281|GO:0016772|GO:0043169|GO:0005975|GO:0046872|GO:0005996|GO:0016779|GO:0019318|GO:0070569|GO:0046914|GO:0006012|GO:0008108|GO:0008270		metabolic process|binding|catalytic activity|organic substance metabolic process|ion binding|protein binding|transferase activity|small molecule metabolic process|transferase activity, transferring phosphorus-containing groups|cation binding|carbohydrate metabolic process|metal ion binding|monosaccharide metabolic process|nucleotidyltransferase activity|hexose metabolic process|uridylyltransferas…	-
ENSG00000143845	ETNK2	2.40839	0.106339	4.50132	1.05105e-102	2.67816e-100	UP	ethanolamine kinase 2 [Source:HGNC Symbol;Acc:HGNC:25575]	GO:0032502|GO:0040007|GO:0000003|GO:0005623|GO:0009987|GO:0022414|GO:0008152|GO:0005488|GO:0003824|GO:0036094|GO:0097159|GO:0044702|GO:0071704|GO:0043167|GO:0044237|GO:0003006|GO:0009058|GO:0048589|GO:0005622|GO:0016740|GO:0048856|GO:0044255|GO:0001890|GO:0009791|GO:0007275|GO:0048513|GO:0043168|GO:0044281|GO:0001882|GO:0016772|GO:0019637|GO:0048608|GO:0005737|GO:0035264|GO:0006629|GO:0000166|GO:…		developmental process|growth|reproduction|cell|cellular process|reproductive process|metabolic process|binding|catalytic activity|small molecule binding|organic cyclic compound binding|single organism reproductive process|organic substance metabolic process|ion binding|cellular metabolic process|developmental process involved in reproduction|biosynthetic process|developmental growth|intracellular…	hsa01100|hsa00564
ENSG00000104892	KLC3	9.92246	0.440486	4.49353	4.8951e-198	7.37046e-195	UP	kinesin light chain 3 [Source:HGNC Symbol;Acc:HGNC:20717]	GO:0032991|GO:0005623|GO:0009987|GO:0008152|GO:0005488|GO:0003824|GO:0042995|GO:0044877|GO:0043229|GO:0051641|GO:0016787|GO:0005622|GO:0005515|GO:0043234|GO:0005929|GO:0006810|GO:0005874|GO:0016817|GO:0035253|GO:0031514|GO:0005737|GO:0006928|GO:0032403|GO:0043005|GO:0005875|GO:0010970|GO:0051649|GO:0008092|GO:0007017|GO:0015631|GO:0005871|GO:0008017|GO:0016818|GO:0046907|GO:0008088|GO:0007018|GO:…		macromolecular complex|cell|cellular process|metabolic process|binding|catalytic activity|cell projection|macromolecular complex binding|intracellular organelle|cellular localization|hydrolase activity|intracellular|protein binding|protein complex|cilium|transport|microtubule|hydrolase activity, acting on acid anhydrides|ciliary rootlet|motile cilium|cytoplasm|movement of cell or subcellular comp…	hsa05132
ENSG00000105737	GRIK5	2.38117	0.108225	4.45956	2.45265e-99	5.56467e-97	UP	glutamate receptor, ionotropic, kainate 5 [Source:HGNC Symbol;Acc:HGNC:4583]	GO:0032991|GO:0004871|GO:0005215|GO:0045202|GO:0023052|GO:0005623|GO:0016020|GO:0009987|GO:0030054|GO:0050896|GO:0005488|GO:0031629|GO:0051716|GO:0042995|GO:0004872|GO:0022857|GO:0050794|GO:0060076|GO:0043229|GO:0016079|GO:0051641|GO:0038023|GO:0023051|GO:0044297|GO:0016043|GO:0043227|GO:0071944|GO:0031224|GO:0005622|GO:0007269|GO:0005515|GO:0005886|GO:0043234|GO:0012505|GO:0097060|GO:0042802|GO:…		macromolecular complex|signal transducer activity|transporter activity|synapse|signaling|cell|membrane|cellular process|cell junction|response to stimulus|binding|synaptic vesicle fusion to presynaptic active zone membrane|cellular response to stimulus|cell projection|receptor activity|transmembrane transporter activity|regulation of cellular process|excitatory synapse|intracellular organelle|syn…	hsa04080|hsa04724
ENSG00000260542	RP13-379O24.2	6.51258	0.296332	4.45794	9.05547e-100	2.12739e-97	UP	-			-	-
ENSG00000130270	ATP8B3	5.45066	0.251202	4.43951	3.65787e-162	3.46191e-159	UP	ATPase, aminophospholipid transporter, class I, type 8B, member 3 [Source:HGNC Symbol;Acc:HGNC:13535]	GO:0000003|GO:0005215|GO:0005623|GO:0016020|GO:0009987|GO:0022414|GO:0008152|GO:0005488|GO:0003824|GO:0036094|GO:0097159|GO:0043229|GO:0044702|GO:0043167|GO:0019953|GO:0016043|GO:0043227|GO:0071944|GO:0016787|GO:0031224|GO:0005622|GO:0005886|GO:0012505|GO:0031090|GO:0097035|GO:0006810|GO:0043168|GO:0001882|GO:0031982|GO:0016817|GO:0030141|GO:0043231|GO:0043169|GO:0005737|GO:0012506|GO:0005319|GO:…		reproduction|transporter activity|cell|membrane|cellular process|reproductive process|metabolic process|binding|catalytic activity|small molecule binding|organic cyclic compound binding|intracellular organelle|single organism reproductive process|ion binding|sexual reproduction|cellular component organization|membrane-bounded organelle|cell periphery|hydrolase activity|intrinsic component of memb…	-
ENSG00000198569	SLC34A3	3.43333	0.160648	4.41764	1.36077e-62	1.02678e-60	UP	solute carrier family 34 (type II sodium/phosphate cotransporter), member 3 [Source:HGNC Symbol;Acc:HGNC:20305]	GO:0005215|GO:0005623|GO:0016020|GO:0009987|GO:0050896|GO:0042995|GO:0022857|GO:0045177|GO:0043227|GO:0071944|GO:0009605|GO:0031224|GO:0005622|GO:0005886|GO:0005903|GO:0006810|GO:0016324|GO:0009991|GO:0031982|GO:0005737|GO:0042592|GO:0019725|GO:0022891|GO:0055085|GO:0031253|GO:0016021|GO:0010035|GO:0031410|GO:0048878|GO:0031526|GO:0010038|GO:0006811|GO:0055082|GO:0015075|GO:0031667|GO:0034220|GO:…		transporter activity|cell|membrane|cellular process|response to stimulus|cell projection|transmembrane transporter activity|apical part of cell|membrane-bounded organelle|cell periphery|response to external stimulus|intrinsic component of membrane|intracellular|plasma membrane|brush border|transport|apical plasma membrane|response to extracellular stimulus|vesicle|cytoplasm|homeostatic process|ce…	-
ENSG00000140986	RPL3L	1.70708	0.0798847	4.41746	1.11313e-46	4.94267e-45	UP	ribosomal protein L3 like [Source:HGNC Symbol;Acc:HGNC:10351]	GO:0032991|GO:0005198|GO:0005623|GO:0016020|GO:0009987|GO:0008152|GO:0005488|GO:0097159|GO:0043229|GO:0006807|GO:0071704|GO:0009056|GO:0044237|GO:0051641|GO:0016043|GO:0003735|GO:0009058|GO:0005622|GO:0016032|GO:0006725|GO:0006810|GO:1901360|GO:0003676|GO:0034641|GO:0046483|GO:0022607|GO:0006413|GO:0005737|GO:0030529|GO:0045184|GO:0006139|GO:0008104|GO:0061024|GO:0051649|GO:0044249|GO:0022613|GO:…		macromolecular complex|structural molecule activity|cell|membrane|cellular process|metabolic process|binding|organic cyclic compound binding|intracellular organelle|nitrogen compound metabolic process|organic substance metabolic process|catabolic process|cellular metabolic process|cellular localization|cellular component organization|structural constituent of ribosome|biosynthetic process|intrace…	hsa03010
ENSG00000143382	ADAMTSL4	1.38529	0.0651568	4.41013	6.97514e-94	1.29804e-91	UP	ADAMTS like 4 [Source:HGNC Symbol;Acc:HGNC:19706]	GO:0031012|GO:0005623|GO:0009987|GO:0005576|GO:0008152|GO:0005488|GO:0003824|GO:0050794|GO:0043229|GO:0005578|GO:0071704|GO:0044237|GO:0016043|GO:0043227|GO:0016787|GO:0009058|GO:0005622|GO:0005515|GO:0012505|GO:0006486|GO:0010941|GO:0043062|GO:0010942|GO:0043231|GO:0008233|GO:0019899|GO:0005737|GO:0005975|GO:0005614|GO:0005783|GO:0008219|GO:0044249|GO:0019538|GO:0034645|GO:0043412|GO:0006493|GO:…		extracellular matrix|cell|cellular process|extracellular region|metabolic process|binding|catalytic activity|regulation of cellular process|intracellular organelle|proteinaceous extracellular matrix|organic substance metabolic process|cellular metabolic process|cellular component organization|membrane-bounded organelle|hydrolase activity|biosynthetic process|intracellular|protein binding|endomemb…	-
ENSG00000175877	WBSCR28	2.06083	0.0970133	4.4089	4.38815e-30	9.89498e-29	UP	Williams-Beuren syndrome chromosome region 28 [Source:HGNC Symbol;Acc:HGNC:23018]	GO:0016020|GO:0031224|GO:0016021		membrane|intrinsic component of membrane|integral component of membrane	-
ENSG00000187550	SBK2	1.18486	0.0565918	4.38798	4.14739e-18	4.86826e-17	UP	SH3 domain binding kinase family member 2 [Source:HGNC Symbol;Acc:HGNC:34416]	GO:0023052|GO:0005623|GO:0009987|GO:0008152|GO:0050896|GO:0005488|GO:0003824|GO:0036094|GO:0051716|GO:0097159|GO:0050794|GO:0006950|GO:0071704|GO:0043167|GO:0044237|GO:0009893|GO:0005622|GO:0016740|GO:0019222|GO:0051726|GO:0007049|GO:0010941|GO:0043168|GO:0001882|GO:0016772|GO:0031325|GO:0033554|GO:0005737|GO:0043085|GO:0007154|GO:0007165|GO:0008219|GO:0050790|GO:0000166|GO:0019538|GO:0023014|GO:…		signaling|cell|cellular process|metabolic process|response to stimulus|binding|catalytic activity|small molecule binding|cellular response to stimulus|organic cyclic compound binding|regulation of cellular process|response to stress|organic substance metabolic process|ion binding|cellular metabolic process|positive regulation of metabolic process|intracellular|transferase activity|regulation of m…	-
ENSG00000100373	UPK3A	1.36725	0.0653229	4.38754	2.02436e-20	2.73925e-19	UP	uroplakin 3A [Source:HGNC Symbol;Acc:HGNC:12580]	GO:0032502|GO:0005623|GO:0016020|GO:0009987|GO:0005576|GO:0005488|GO:1903561|GO:0043229|GO:0042175|GO:0045177|GO:0009653|GO:0016043|GO:0043227|GO:0071944|GO:0031224|GO:0005622|GO:0005789|GO:0005515|GO:0005886|GO:0012505|GO:0048856|GO:0031090|GO:0001822|GO:0009888|GO:0006810|GO:0016324|GO:0007275|GO:0048513|GO:0031982|GO:0043231|GO:0005737|GO:0042592|GO:0005783|GO:0070062|GO:0048869|GO:0016021|GO:…		developmental process|cell|membrane|cellular process|extracellular region|binding|extracellular vesicle|intracellular organelle|nuclear outer membrane-endoplasmic reticulum membrane network|apical part of cell|anatomical structure morphogenesis|cellular component organization|membrane-bounded organelle|cell periphery|intrinsic component of membrane|intracellular|endoplasmic reticulum membrane|pro…	hsa05219
ENSG00000124107	SLPI	2.16292	0.105126	4.36279	1.11814e-14	1.04481e-13	UP	secretory leukocyte peptidase inhibitor [Source:HGNC Symbol;Acc:HGNC:11092]	GO:0031012|GO:0002376|GO:0009987|GO:0005576|GO:0008152|GO:0050896|GO:0005488|GO:1903561|GO:0009892|GO:0048523|GO:0050794|GO:0006950|GO:0071704|GO:0006955|GO:0044237|GO:0051707|GO:0043227|GO:0009607|GO:0009605|GO:0005615|GO:0030234|GO:0005515|GO:0019222|GO:0016032|GO:0004857|GO:0045087|GO:0006959|GO:0006952|GO:0031982|GO:0098542|GO:0051098|GO:0019899|GO:0009617|GO:0044092|GO:0070062|GO:0019730|GO:…		extracellular matrix|immune system process|cellular process|extracellular region|metabolic process|response to stimulus|binding|extracellular vesicle|negative regulation of metabolic process|negative regulation of cellular process|regulation of cellular process|response to stress|organic substance metabolic process|immune response|cellular metabolic process|response to other organism|membrane-bou…	-
ENSG00000181856	SLC2A4	1.13473	0.0551855	4.36191	1.05054e-54	6.11582e-53	UP	solute carrier family 2 (facilitated glucose transporter), member 4 [Source:HGNC Symbol;Acc:HGNC:11009]	GO:0032502|GO:0005215|GO:0005623|GO:0016020|GO:0009987|GO:0005576|GO:0008152|GO:0050896|GO:0005488|GO:1903561|GO:0051716|GO:0022857|GO:0043229|GO:0006950|GO:0071704|GO:0009628|GO:0009986|GO:0016043|GO:0043227|GO:0071944|GO:0009058|GO:0031224|GO:0005905|GO:0005622|GO:0005515|GO:0005886|GO:0012505|GO:0031090|GO:0009897|GO:0006810|GO:0044281|GO:0031982|GO:0033554|GO:0030141|GO:0005887|GO:0030315|GO:…		developmental process|transporter activity|cell|membrane|cellular process|extracellular region|metabolic process|response to stimulus|binding|extracellular vesicle|cellular response to stimulus|transmembrane transporter activity|intracellular organelle|response to stress|organic substance metabolic process|response to abiotic stimulus|cell surface|cellular component organization|membrane-bounded …	hsa04910|hsa04068|hsa04152|hsa04931|hsa04920|hsa04930
ENSG00000230628	RP4-781K5.6	1.24757	0.060708	4.3611	6.62e-41	2.38615e-39	UP	-			-	-
ENSG00000187595	ZNF385C	1.93891	0.0944202	4.36001	3.6668e-79	4.70785e-77	UP	zinc finger protein 385C [Source:HGNC Symbol;Acc:HGNC:33722]	GO:0005488|GO:0097159|GO:0043167|GO:0003676|GO:0043169|GO:0046872|GO:0046914|GO:0008270		binding|organic cyclic compound binding|ion binding|nucleic acid binding|cation binding|metal ion binding|transition metal ion binding|zinc ion binding	-
ENSG00000007516	BAIAP3	18.0426	0.881187	4.35581	4.45027e-202	7.37075e-199	UP	BAI1-associated protein 3 [Source:HGNC Symbol;Acc:HGNC:948]	GO:0023052|GO:0005623|GO:0009987|GO:0050896|GO:0005488|GO:0051716|GO:0050794|GO:0051641|GO:0007269|GO:0005515|GO:0008022|GO:0006810|GO:0032940|GO:0007267|GO:0007154|GO:0007165|GO:0051649|GO:0001505|GO:0006836|GO:0007186|GO:0046903|GO:0007268		signaling|cell|cellular process|response to stimulus|binding|cellular response to stimulus|regulation of cellular process|cellular localization|neurotransmitter secretion|protein binding|protein C-terminus binding|transport|secretion by cell|cell-cell signaling|cell communication|signal transduction|establishment of localization in cell|regulation of neurotransmitter levels|neurotransmitter trans…	hsa05202
ENSG00000007314	SCN4A	1.88555	0.0924709	4.34985	2.02277e-104	5.23472e-102	UP	sodium channel, voltage gated, type IV alpha subunit [Source:HGNC Symbol;Acc:HGNC:10591]	GO:0032991|GO:0005215|GO:0023052|GO:0005623|GO:0016020|GO:0009987|GO:0005488|GO:0022857|GO:0050794|GO:0071944|GO:0031224|GO:0005515|GO:0005886|GO:0043234|GO:0042391|GO:0006810|GO:0098797|GO:0050877|GO:0005887|GO:0003012|GO:0022891|GO:0031226|GO:1902495|GO:0007154|GO:0055085|GO:0016021|GO:0006936|GO:0051899|GO:0001518|GO:0001508|GO:0015267|GO:0006811|GO:0015075|GO:0019226|GO:0034765|GO:0034702|GO:…		macromolecular complex|transporter activity|signaling|cell|membrane|cellular process|binding|transmembrane transporter activity|regulation of cellular process|cell periphery|intrinsic component of membrane|protein binding|plasma membrane|protein complex|regulation of membrane potential|transport|plasma membrane protein complex|neurological system process|integral component of plasma membrane|musc…	-
ENSG00000215246	RP11-43F13.3	4.54529	0.22305	4.34894	4.32117e-99	9.4794e-97	UP	-			-	-
ENSG00000184702	2017-09-05	2.3131	0.114027	4.34238	9.20942e-124	3.86154e-121	UP	septin 5 [Source:HGNC Symbol;Acc:HGNC:9164]	GO:0045202|GO:0005198|GO:0023052|GO:0005623|GO:0016020|GO:0009987|GO:0005488|GO:0003824|GO:0036094|GO:0042995|GO:0008021|GO:0097159|GO:0050794|GO:0043229|GO:0051050|GO:0016079|GO:0043167|GO:0051641|GO:0023051|GO:0043227|GO:0071944|GO:0016787|GO:0005622|GO:0007269|GO:0005515|GO:0005886|GO:0012505|GO:0016080|GO:0060341|GO:0007049|GO:0050804|GO:0051640|GO:0006810|GO:0022402|GO:0043195|GO:0005938|GO:…		synapse|structural molecule activity|signaling|cell|membrane|cellular process|binding|catalytic activity|small molecule binding|cell projection|synaptic vesicle|organic cyclic compound binding|regulation of cellular process|intracellular organelle|positive regulation of transport|synaptic vesicle exocytosis|ion binding|cellular localization|regulation of signaling|membrane-bounded organelle|cell …	hsa05012
ENSG00000105711	SCN1B	1.37213	0.0677897	4.33921	1.70758e-49	8.33044e-48	UP	sodium channel, voltage gated, type I beta subunit [Source:HGNC Symbol;Acc:HGNC:10586]	GO:0040011|GO:0032502|GO:0032991|GO:0005215|GO:0023052|GO:0005623|GO:0016020|GO:0009987|GO:0005576|GO:0030054|GO:0050896|GO:0005488|GO:0042995|GO:0022857|GO:0050794|GO:0051050|GO:0005911|GO:0009653|GO:0016043|GO:0007155|GO:0071944|GO:0009605|GO:0031224|GO:0050793|GO:0016247|GO:0005515|GO:0005886|GO:0043234|GO:0048856|GO:0042391|GO:0006935|GO:0045595|GO:0048468|GO:0006810|GO:0051130|GO:0098797|GO:…		locomotion|developmental process|macromolecular complex|transporter activity|signaling|cell|membrane|cellular process|extracellular region|cell junction|response to stimulus|binding|cell projection|transmembrane transporter activity|regulation of cellular process|positive regulation of transport|cell-cell junction|anatomical structure morphogenesis|cellular component organization|cell adhesion|ce…	hsa04261
ENSG00000173267	SNCG	1.05771	0.0530937	4.31626	2.57534e-24	4.36806e-23	UP	synuclein gamma [Source:HGNC Symbol;Acc:HGNC:11141]	GO:0007610|GO:0023052|GO:0005623|GO:0009987|GO:0005576|GO:0005488|GO:1903561|GO:0042995|GO:0050794|GO:0043229|GO:0051641|GO:0023051|GO:0044297|GO:0016043|GO:0043227|GO:0044708|GO:0005622|GO:0007269|GO:0005515|GO:0007626|GO:0060341|GO:0050804|GO:0008344|GO:0043025|GO:0030534|GO:0006810|GO:0032940|GO:0031982|GO:0005737|GO:0007267|GO:0043005|GO:0045184|GO:0036477|GO:0010646|GO:0008104|GO:0007154|GO:…		behavior|signaling|cell|cellular process|extracellular region|binding|extracellular vesicle|cell projection|regulation of cellular process|intracellular organelle|cellular localization|regulation of signaling|cell body|cellular component organization|membrane-bounded organelle|single-organism behavior|intracellular|neurotransmitter secretion|protein binding|locomotory behavior|regulation of cellu…	-
ENSG00000145491	ROPN1L	2.37241	0.120688	4.297	2.33098e-55	1.36904e-53	UP	rhophilin associated tail protein 1-like [Source:HGNC Symbol;Acc:HGNC:24060]	GO:0005623|GO:0009987|GO:0005488|GO:0042995|GO:0005622|GO:0005515|GO:0005929|GO:0031514|GO:0005737|GO:0006928|GO:0007017|GO:0007018|GO:0003341|GO:0003351		cell|cellular process|binding|cell projection|intracellular|protein binding|cilium|motile cilium|cytoplasm|movement of cell or subcellular component|microtubule-based process|microtubule-based movement|cilium movement|epithelial cilium movement	-
ENSG00000257008	GPR142	1.11518	0.056841	4.2942	2.96902e-31	7.08054e-30	UP	G protein-coupled receptor 142 [Source:HGNC Symbol;Acc:HGNC:20088]	GO:0004871|GO:0023052|GO:0005623|GO:0016020|GO:0009987|GO:0030054|GO:0050896|GO:0051716|GO:0004872|GO:0050794|GO:0038023|GO:0071944|GO:0031224|GO:0005622|GO:0005886|GO:0004888|GO:0005737|GO:0007154|GO:0007165|GO:0016021|GO:0007186|GO:0004930		signal transducer activity|signaling|cell|membrane|cellular process|cell junction|response to stimulus|cellular response to stimulus|receptor activity|regulation of cellular process|signaling receptor activity|cell periphery|intrinsic component of membrane|intracellular|plasma membrane|transmembrane signaling receptor activity|cytoplasm|cell communication|signal transduction|integral component of…	-
ENSG00000143434	SEMA6C	1.73222	0.0884342	4.29188	2.69815e-105	7.20775e-103	UP	sema domain, transmembrane domain (TM), and cytoplasmic domain, (semaphorin) 6C [Source:HGNC Symbol;Acc:HGNC:10740]	GO:0040011|GO:0032502|GO:0040007|GO:0045499|GO:0007610|GO:0023052|GO:0005623|GO:0016020|GO:0009987|GO:0050896|GO:0005488|GO:0051716|GO:0040013|GO:0048523|GO:0048521|GO:0050794|GO:0040012|GO:0016049|GO:0050795|GO:0048870|GO:0045926|GO:0040017|GO:0009653|GO:0016043|GO:0071944|GO:0040008|GO:0009605|GO:0031224|GO:0050793|GO:0048589|GO:0005515|GO:0005886|GO:0048856|GO:0051272|GO:0006935|GO:0045595|GO:…		locomotion|developmental process|growth|chemorepellent activity|behavior|signaling|cell|membrane|cellular process|response to stimulus|binding|cellular response to stimulus|negative regulation of locomotion|negative regulation of cellular process|negative regulation of behavior|regulation of cellular process|regulation of locomotion|cell growth|regulation of behavior|cell motility|negative regula…	hsa04360
ENSG00000237614	AC073257.2	2.83565	0.145242	4.28715	5.4578e-17	5.98641e-16	UP	-			-	-
ENSG00000183831	ANKRD45	3.14736	0.161851	4.28141	1.38166e-76	1.60027e-74	UP	ankyrin repeat domain 45 [Source:HGNC Symbol;Acc:HGNC:24786]	GO:0005488|GO:0005515		binding|protein binding	-
ENSG00000183876	ARSI	2.28582	0.118649	4.26794	2.17194e-81	2.99773e-79	UP	arylsulfatase family member I [Source:HGNC Symbol;Acc:HGNC:32521]	GO:0005623|GO:0009987|GO:0005576|GO:0008152|GO:0005488|GO:0003824|GO:0043229|GO:0006807|GO:0071704|GO:0043167|GO:0044237|GO:0043227|GO:0016787|GO:0005622|GO:0005515|GO:0012505|GO:0044255|GO:0016788|GO:0044281|GO:0043231|GO:0043169|GO:0005737|GO:0006629|GO:0005783|GO:0019538|GO:0006665|GO:0046872|GO:0043412|GO:0008484|GO:0006643|GO:0036211|GO:0044267|GO:0005788|GO:0006687|GO:0004065|GO:0006664|GO:…		cell|cellular process|extracellular region|metabolic process|binding|catalytic activity|intracellular organelle|nitrogen compound metabolic process|organic substance metabolic process|ion binding|cellular metabolic process|membrane-bounded organelle|hydrolase activity|intracellular|protein binding|endomembrane system|cellular lipid metabolic process|hydrolase activity, acting on ester bonds|small…	-
ENSG00000272031	ANKRD34A	1.92512	0.100014	4.26668	6.81822e-42	2.53483e-40	UP	ankyrin repeat domain 34A [Source:HGNC Symbol;Acc:HGNC:27639]	GO:0005488|GO:0005515		binding|protein binding	-
ENSG00000121653	MAPK8IP1	8.66048	0.460002	4.23473	7.13102e-154	5.76135e-151	UP	mitogen-activated protein kinase 8 interacting protein 1 [Source:HGNC Symbol;Acc:HGNC:6882]	GO:0045202|GO:0005198|GO:0023052|GO:0005623|GO:0016020|GO:0009987|GO:0008152|GO:0050896|GO:0005488|GO:0060090|GO:0051716|GO:0042995|GO:0009892|GO:0048523|GO:0050794|GO:0043229|GO:0006807|GO:0006950|GO:0042175|GO:0071704|GO:0032947|GO:0044237|GO:0023051|GO:0044297|GO:0030427|GO:0043227|GO:0023057|GO:0009058|GO:0030234|GO:0005622|GO:0005789|GO:0005515|GO:0012505|GO:0031090|GO:0019222|GO:0042802|GO:…		synapse|structural molecule activity|signaling|cell|membrane|cellular process|metabolic process|response to stimulus|binding|binding, bridging|cellular response to stimulus|cell projection|negative regulation of metabolic process|negative regulation of cellular process|regulation of cellular process|intracellular organelle|nitrogen compound metabolic process|response to stress|nuclear outer membr…	hsa04010
ENSG00000242265	PEG10	2.66699	0.141773	4.23356	6.26197e-165	6.10082e-162	UP	paternally expressed 10 [Source:HGNC Symbol;Acc:HGNC:14005]	GO:0032502|GO:0000003|GO:0023052|GO:0005623|GO:0009987|GO:0022414|GO:0050896|GO:0005488|GO:0051716|GO:0097159|GO:0048523|GO:0050794|GO:0043229|GO:0044702|GO:0043167|GO:0003006|GO:0023051|GO:0043227|GO:0023057|GO:0005622|GO:0005515|GO:0048856|GO:0001890|GO:0007275|GO:0003676|GO:0048513|GO:0090287|GO:0043231|GO:0048608|GO:0043169|GO:0005737|GO:0071559|GO:0009966|GO:0010646|GO:0090288|GO:0007154|GO:…		developmental process|reproduction|signaling|cell|cellular process|reproductive process|response to stimulus|binding|cellular response to stimulus|organic cyclic compound binding|negative regulation of cellular process|regulation of cellular process|intracellular organelle|single organism reproductive process|ion binding|developmental process involved in reproduction|regulation of signaling|membr…	-
ENSG00000126709	IFI6	49.0505	2.61494	4.22942	1.98646e-140	1.29022e-137	UP	interferon, alpha-inducible protein 6 [Source:HGNC Symbol;Acc:HGNC:4054]	GO:0002376|GO:0023052|GO:0005623|GO:0016020|GO:0009987|GO:0008152|GO:0050896|GO:0005488|GO:0051716|GO:0009892|GO:0048523|GO:0050794|GO:0043229|GO:0006950|GO:0071704|GO:0006955|GO:0044237|GO:0023051|GO:0016043|GO:0043227|GO:0071944|GO:0023057|GO:0031224|GO:0005622|GO:0005515|GO:0005886|GO:0019222|GO:0042391|GO:0045087|GO:0010941|GO:0006952|GO:0043231|GO:0005737|GO:0051902|GO:0003254|GO:0042592|GO:…		immune system process|signaling|cell|membrane|cellular process|metabolic process|response to stimulus|binding|cellular response to stimulus|negative regulation of metabolic process|negative regulation of cellular process|regulation of cellular process|intracellular organelle|response to stress|organic substance metabolic process|immune response|cellular metabolic process|regulation of signaling|c…	-
ENSG00000087128	TMPRSS11E	1.35692	0.0727112	4.22202	2.42156e-32	6.04477e-31	UP	transmembrane protease, serine 11E [Source:HGNC Symbol;Acc:HGNC:24465]	GO:0005623|GO:0016020|GO:0005576|GO:0008152|GO:0005488|GO:0003824|GO:0071704|GO:0071944|GO:0016787|GO:0031224|GO:0005515|GO:0005886|GO:0050877|GO:0005887|GO:0008233|GO:0031226|GO:0016021|GO:0019538|GO:0017171|GO:0006508|GO:0008236|GO:0050890|GO:0004252|GO:0004175		cell|membrane|extracellular region|metabolic process|binding|catalytic activity|organic substance metabolic process|cell periphery|hydrolase activity|intrinsic component of membrane|protein binding|plasma membrane|neurological system process|integral component of plasma membrane|peptidase activity|intrinsic component of plasma membrane|integral component of membrane|protein metabolic process|seri…	-
ENSG00000174332	GLIS1	1.81044	0.0981012	4.20593	8.10929e-51	4.17112e-49	UP	GLIS family zinc finger 1 [Source:HGNC Symbol;Acc:HGNC:29525]	GO:0005623|GO:0009987|GO:0008152|GO:0001071|GO:0005488|GO:0097159|GO:0009892|GO:0003700|GO:0048523|GO:0050794|GO:0043229|GO:0006807|GO:0071704|GO:0043167|GO:0044237|GO:0043227|GO:0009893|GO:0009058|GO:0005622|GO:0019222|GO:0006725|GO:1901360|GO:0003676|GO:0034641|GO:0031325|GO:0046483|GO:0043231|GO:0043169|GO:0000981|GO:0009890|GO:0006139|GO:0044249|GO:0031324|GO:0031323|GO:0003677|GO:0010468|GO:…		cell|cellular process|metabolic process|nucleic acid binding transcription factor activity|binding|organic cyclic compound binding|negative regulation of metabolic process|transcription factor activity, sequence-specific DNA binding|negative regulation of cellular process|regulation of cellular process|intracellular organelle|nitrogen compound metabolic process|organic substance metabolic process…	-
ENSG00000135519	KCNH3	6.31793	0.348153	4.18166	8.77934e-132	4.34053e-129	UP	potassium channel, voltage gated eag related subfamily H, member 3 [Source:HGNC Symbol;Acc:HGNC:6252]	GO:0004871|GO:0005215|GO:0023052|GO:0005623|GO:0016020|GO:0009987|GO:0008152|GO:0050896|GO:0005488|GO:0003824|GO:0051716|GO:0004872|GO:0022857|GO:0050794|GO:0005057|GO:0071704|GO:0044237|GO:0038023|GO:0071944|GO:0031224|GO:0005622|GO:0005515|GO:0005886|GO:0016740|GO:0042391|GO:0006810|GO:0016772|GO:0007267|GO:0022891|GO:0007154|GO:0055085|GO:0007165|GO:0000155|GO:0071804|GO:0016021|GO:0019538|GO:…		signal transducer activity|transporter activity|signaling|cell|membrane|cellular process|metabolic process|response to stimulus|binding|catalytic activity|cellular response to stimulus|receptor activity|transmembrane transporter activity|regulation of cellular process|receptor signaling protein activity|organic substance metabolic process|cellular metabolic process|signaling receptor activity|cel…	-
ENSG00000104833	TUBB4A	2.69859	0.149974	4.16942	2.66007e-98	5.75914e-96	UP	tubulin beta 4A class IVa [Source:HGNC Symbol;Acc:HGNC:20774]	GO:0005198|GO:0005623|GO:0009987|GO:0005576|GO:0008152|GO:0005488|GO:0003824|GO:0036094|GO:1903561|GO:0005200|GO:0042995|GO:0097159|GO:0043229|GO:0043209|GO:0071704|GO:0043167|GO:0044237|GO:0044297|GO:0016043|GO:0006457|GO:0043227|GO:0016787|GO:0005622|GO:0005515|GO:0005929|GO:0007049|GO:0043025|GO:0022402|GO:0043168|GO:0005874|GO:0001882|GO:0031982|GO:0016817|GO:0043231|GO:0005737|GO:0043005|GO:…		structural molecule activity|cell|cellular process|extracellular region|metabolic process|binding|catalytic activity|small molecule binding|extracellular vesicle|structural constituent of cytoskeleton|cell projection|organic cyclic compound binding|intracellular organelle|myelin sheath|organic substance metabolic process|ion binding|cellular metabolic process|cell body|cellular component organiza…	hsa04145|hsa04540|hsa05130
ENSG00000102003	SYP	1.98293	0.110588	4.16437	7.61123e-82	1.07744e-79	UP	synaptophysin [Source:HGNC Symbol;Acc:HGNC:11506]	GO:0032502|GO:0005215|GO:0045202|GO:0023052|GO:0005623|GO:0016020|GO:0009987|GO:0030054|GO:0050896|GO:0005488|GO:0036094|GO:0030285|GO:0051716|GO:0042995|GO:0030672|GO:0008021|GO:0097159|GO:0048786|GO:0050794|GO:0060076|GO:0043229|GO:0023051|GO:0016043|GO:0043227|GO:0008289|GO:0071944|GO:0031224|GO:0005622|GO:0005515|GO:0005886|GO:0012505|GO:0097060|GO:0031090|GO:0042802|GO:0050804|GO:0006810|GO:…		developmental process|transporter activity|synapse|signaling|cell|membrane|cellular process|cell junction|response to stimulus|binding|small molecule binding|integral component of synaptic vesicle membrane|cellular response to stimulus|cell projection|synaptic vesicle membrane|synaptic vesicle|organic cyclic compound binding|presynaptic active zone|regulation of cellular process|excitatory synaps…	-
ENSG00000263503	RP11-707O23.5	1.42662	0.0797621	4.16075	4.78084e-22	7.15613e-21	UP	-			-	-
ENSG00000158246	FAM46B	2.98901	0.167119	4.16072	3.31463e-56	2.01463e-54	UP	family with sequence similarity 46 member B [Source:HGNC Symbol;Acc:HGNC:28273]	GO:0005488|GO:0005515		binding|protein binding	-
ENSG00000184471	C1QTNF8	1.27254	0.0715162	4.1533	2.01308e-30	4.60837e-29	UP	C1q and tumor necrosis factor related protein 8 [Source:HGNC Symbol;Acc:HGNC:31374]	GO:0032991|GO:0005576|GO:0005488|GO:0005515|GO:0043234|GO:0005581		macromolecular complex|extracellular region|binding|protein binding|protein complex|collagen trimer	-
ENSG00000188263	IL17REL	1.17663	0.0666963	4.14091	7.70525e-37	2.34377e-35	UP	interleukin 17 receptor E-like [Source:HGNC Symbol;Acc:HGNC:33808]	GO:0004871|GO:0023052|GO:0005623|GO:0016020|GO:0009987|GO:0050896|GO:0051716|GO:0004872|GO:0050794|GO:0038023|GO:0071944|GO:0031224|GO:0005886|GO:0005887|GO:0004888|GO:0031226|GO:0007154|GO:0007165|GO:0016021|GO:0010033|GO:0007166|GO:0004896|GO:0034097|GO:0071310|GO:0019221|GO:0030368|GO:0071345		signal transducer activity|signaling|cell|membrane|cellular process|response to stimulus|cellular response to stimulus|receptor activity|regulation of cellular process|signaling receptor activity|cell periphery|intrinsic component of membrane|plasma membrane|integral component of plasma membrane|transmembrane signaling receptor activity|intrinsic component of plasma membrane|cell communication|si…	-
ENSG00000102879	CORO1A	2.03157	0.11576	4.13339	5.78109e-100	1.36785e-97	UP	coronin, actin binding protein, 1A [Source:HGNC Symbol;Acc:HGNC:2252]	GO:0040011|GO:0032502|GO:0032991|GO:0002376|GO:0023052|GO:0005623|GO:0016020|GO:0009987|GO:0005576|GO:0030054|GO:0050896|GO:0005488|GO:1903561|GO:0051716|GO:0042995|GO:0097159|GO:0048523|GO:0044877|GO:0008283|GO:0050794|GO:0045321|GO:0001909|GO:0040012|GO:0043229|GO:0006950|GO:0044089|GO:0050900|GO:0006955|GO:0051051|GO:0051641|GO:0001776|GO:0048870|GO:0005911|GO:0040017|GO:0009653|GO:0016043|GO:…		locomotion|developmental process|macromolecular complex|immune system process|signaling|cell|membrane|cellular process|extracellular region|cell junction|response to stimulus|binding|extracellular vesicle|cellular response to stimulus|cell projection|organic cyclic compound binding|negative regulation of cellular process|macromolecular complex binding|cell proliferation|regulation of cellular pro…	hsa05152|hsa04145
ENSG00000256943	RP13-895J2.2	1.04627	0.0605772	4.11034	3.29604e-22	4.97409e-21	UP	-			-	-
ENSG00000198520	C1orf228	1.11414	0.0651159	4.09678	2.63727e-66	2.23426e-64	UP	chromosome 1 open reading frame 228 [Source:HGNC Symbol;Acc:HGNC:34345]	GO:0005488		binding	-
ENSG00000104081	BMF	3.36366	0.199273	4.07721	1.86522e-67	1.62166e-65	UP	Bcl2 modifying factor [Source:HGNC Symbol;Acc:HGNC:24132]	GO:0032991|GO:0023052|GO:0005623|GO:0016020|GO:0009987|GO:0050896|GO:0005488|GO:0051716|GO:0050794|GO:0043229|GO:0051050|GO:0044089|GO:0051641|GO:0023051|GO:0016043|GO:0043227|GO:0019867|GO:0071944|GO:0005622|GO:1903829|GO:0005515|GO:0005886|GO:0043234|GO:0012505|GO:0031090|GO:0060341|GO:0006810|GO:0051130|GO:0010941|GO:0031982|GO:0051128|GO:0022607|GO:0010942|GO:0030141|GO:0043231|GO:0005737|GO:…		macromolecular complex|signaling|cell|membrane|cellular process|response to stimulus|binding|cellular response to stimulus|regulation of cellular process|intracellular organelle|positive regulation of transport|positive regulation of cellular component biogenesis|cellular localization|regulation of signaling|cellular component organization|membrane-bounded organelle|outer membrane|cell periphery|…	hsa05206
ENSG00000267424	CTD-2265O21.3	1.62464	0.0984245	4.04496	9.80196e-14	8.54222e-13	UP	-			-	-
ENSG00000184313	MROH7	1.1856	0.0719005	4.04347	8.30196e-52	4.44988e-50	UP	maestro heat-like repeat family member 7 [Source:HGNC Symbol;Acc:HGNC:24802]	GO:0016020|GO:0005576|GO:0005488|GO:0031224|GO:0005615|GO:0016021		membrane|extracellular region|binding|intrinsic component of membrane|extracellular space|integral component of membrane	-
ENSG00000158825	CDA	9.37461	0.571212	4.03666	1.63329e-94	3.10935e-92	UP	cytidine deaminase [Source:HGNC Symbol;Acc:HGNC:1712]	GO:0040007|GO:0023052|GO:0005623|GO:0009987|GO:0005576|GO:0008152|GO:0050896|GO:0005488|GO:0003824|GO:0036094|GO:0051716|GO:0097159|GO:0009892|GO:0048523|GO:0050794|GO:0006807|GO:0016049|GO:0071704|GO:0009056|GO:0043167|GO:0044237|GO:0045926|GO:0016043|GO:0040008|GO:0016787|GO:0009058|GO:0019239|GO:0005622|GO:0005515|GO:0019222|GO:0042802|GO:0006725|GO:0004126|GO:1901360|GO:0034641|GO:0044281|GO:…		growth|signaling|cell|cellular process|extracellular region|metabolic process|response to stimulus|binding|catalytic activity|small molecule binding|cellular response to stimulus|organic cyclic compound binding|negative regulation of metabolic process|negative regulation of cellular process|regulation of cellular process|nitrogen compound metabolic process|cell growth|organic substance metabolic …	hsa01100|hsa00240|hsa00983
ENSG00000125508	SRMS	5.29665	0.328607	4.01064	8.67784e-54	4.89699e-52	UP	src-related kinase lacking C-terminal regulatory tyrosine and N-terminal myristylation sites [Source:HGNC Symbol;Acc:HGNC:11298]	GO:0040011|GO:0032502|GO:0002376|GO:0023052|GO:0005623|GO:0016020|GO:0009987|GO:0008152|GO:0050896|GO:0005488|GO:0003824|GO:0036094|GO:0051716|GO:0019898|GO:0097159|GO:0008283|GO:0050794|GO:0006950|GO:0071704|GO:0043167|GO:0006955|GO:0044237|GO:0048870|GO:0071944|GO:0005622|GO:0005515|GO:0005886|GO:0016740|GO:0042127|GO:0009898|GO:0045087|GO:0005102|GO:0043168|GO:0006952|GO:0001882|GO:0016772|GO:…		locomotion|developmental process|immune system process|signaling|cell|membrane|cellular process|metabolic process|response to stimulus|binding|catalytic activity|small molecule binding|cellular response to stimulus|extrinsic component of membrane|organic cyclic compound binding|cell proliferation|regulation of cellular process|response to stress|organic substance metabolic process|ion binding|imm…	-
ENSG00000143631	FLG	1.02158	0.0640991	3.99435	9.86479e-76	1.11147e-73	UP	filaggrin [Source:HGNC Symbol;Acc:HGNC:3748]	GO:0032502|GO:0005198|GO:0005623|GO:0009987|GO:0005488|GO:0043229|GO:0043167|GO:0043227|GO:0005622|GO:0005515|GO:0048856|GO:0009888|GO:0007275|GO:0048513|GO:0005882|GO:0043231|GO:0043169|GO:0005737|GO:0042592|GO:0048871|GO:0048869|GO:0050878|GO:0046872|GO:0050891|GO:0048878|GO:0043588|GO:0060429|GO:0030154|GO:0005856|GO:0005634|GO:0036457|GO:0030855|GO:0030216|GO:0061436|GO:0008544|GO:0005509|GO:…		developmental process|structural molecule activity|cell|cellular process|binding|intracellular organelle|ion binding|membrane-bounded organelle|intracellular|protein binding|anatomical structure development|tissue development|multicellular organism development|animal organ development|intermediate filament|intracellular membrane-bounded organelle|cation binding|cytoplasm|homeostatic process|multi…	-
ENSG00000104808	DHDH	2.66277	0.168037	3.98608	5.75426e-40	1.99174e-38	UP	dihydrodiol dehydrogenase (dimeric) [Source:HGNC Symbol;Acc:HGNC:17887]	GO:0009055|GO:0008152|GO:0003824|GO:0016491|GO:0071704|GO:0009056|GO:0044281|GO:0016614|GO:0005975|GO:0016651|GO:0016627|GO:0055114|GO:0016616|GO:0005996|GO:0016052|GO:0016628|GO:0047115|GO:0008746|GO:0047837|GO:0019323|GO:0042732|GO:0042843		electron carrier activity|metabolic process|catalytic activity|oxidoreductase activity|organic substance metabolic process|catabolic process|small molecule metabolic process|oxidoreductase activity, acting on CH-OH group of donors|carbohydrate metabolic process|oxidoreductase activity, acting on NAD(P)H|oxidoreductase activity, acting on the CH-CH group of donors|oxidation-reduction process|oxido…	hsa00980|hsa00040
ENSG00000133069	TMCC2	1.1878	0.0754388	3.97685	1.92422e-59	1.28508e-57	UP	transmembrane and coiled-coil domain family 2 [Source:HGNC Symbol;Acc:HGNC:24239]	GO:0016020|GO:0005488|GO:0031224|GO:0005515|GO:0016021		membrane|binding|intrinsic component of membrane|protein binding|integral component of membrane	-
ENSG00000214357	NEURL1B	4.33571	0.275656	3.97533	1.92938e-105	5.196e-103	UP	neuralized E3 ubiquitin protein ligase 1B [Source:HGNC Symbol;Acc:HGNC:35422]	GO:0023052|GO:0005623|GO:0009987|GO:0008152|GO:0050896|GO:0005488|GO:0003824|GO:0051716|GO:0050794|GO:0043229|GO:0071704|GO:0043167|GO:0044237|GO:0043227|GO:0016874|GO:0005622|GO:0005515|GO:0012505|GO:0006810|GO:0043231|GO:0043169|GO:0005737|GO:0045184|GO:0008104|GO:0007154|GO:0007165|GO:0019538|GO:0005768|GO:0016192|GO:0046872|GO:0007166|GO:0043412|GO:0005769|GO:0070086|GO:0015031|GO:0036211|GO:…		signaling|cell|cellular process|metabolic process|response to stimulus|binding|catalytic activity|cellular response to stimulus|regulation of cellular process|intracellular organelle|organic substance metabolic process|ion binding|cellular metabolic process|membrane-bounded organelle|ligase activity|intracellular|protein binding|endomembrane system|transport|intracellular membrane-bounded organel…	-
ENSG00000171798	KNDC1	1.81447	0.115448	3.97423	2.08582e-91	3.71466e-89	UP	kinase non-catalytic C-lobe domain (KIND) containing 1 [Source:HGNC Symbol;Acc:HGNC:29374]	GO:0032502|GO:0032991|GO:0023052|GO:0005623|GO:0009987|GO:0008152|GO:0050896|GO:0005488|GO:0051716|GO:0042995|GO:0050794|GO:0071704|GO:0044237|GO:0044297|GO:0009653|GO:0016043|GO:0009893|GO:0050793|GO:0005622|GO:0005515|GO:0043234|GO:0005085|GO:0048856|GO:0048646|GO:0019222|GO:0021681|GO:0045595|GO:0048468|GO:0043025|GO:0021697|GO:0007275|GO:0032045|GO:0048513|GO:0016358|GO:0021587|GO:0030902|GO:…		developmental process|macromolecular complex|signaling|cell|cellular process|metabolic process|response to stimulus|binding|cellular response to stimulus|cell projection|regulation of cellular process|organic substance metabolic process|cellular metabolic process|cell body|anatomical structure morphogenesis|cellular component organization|positive regulation of metabolic process|regulation of dev…	-
ENSG00000108821	COL1A1	8.52585	0.545233	3.9669	1.75913e-167	1.82097e-164	UP	collagen, type I, alpha 1 [Source:HGNC Symbol;Acc:HGNC:2197]	GO:0040011|GO:0032502|GO:0031012|GO:0032991|GO:0002376|GO:0005198|GO:0023052|GO:0005623|GO:0009987|GO:0005576|GO:0008152|GO:0050896|GO:0005488|GO:0051716|GO:0005201|GO:0048523|GO:0050794|GO:0040012|GO:0043229|GO:0005578|GO:0006807|GO:0006950|GO:0071704|GO:0050900|GO:0009056|GO:0043167|GO:0006955|GO:0009628|GO:0044237|GO:0051641|GO:0048870|GO:0023051|GO:0040017|GO:0009653|GO:0016043|GO:0005583|GO:…		locomotion|developmental process|extracellular matrix|macromolecular complex|immune system process|structural molecule activity|signaling|cell|cellular process|extracellular region|metabolic process|response to stimulus|binding|cellular response to stimulus|extracellular matrix structural constituent|negative regulation of cellular process|regulation of cellular process|regulation of locomotion|i…	hsa04151|hsa04510|hsa04611|hsa04933|hsa05146|hsa04974|hsa04512
ENSG00000198959	TGM2	5.90247	0.379147	3.96049	1.27335e-83	1.87466e-81	UP	transglutaminase 2 [Source:HGNC Symbol;Acc:HGNC:11778]	GO:0032502|GO:0023052|GO:0005623|GO:0016020|GO:0009987|GO:0005576|GO:0008152|GO:0030054|GO:0050896|GO:0005488|GO:0003824|GO:1903561|GO:0051716|GO:0030055|GO:0050794|GO:0043229|GO:0071704|GO:0043167|GO:0044237|GO:0009653|GO:0007155|GO:0043227|GO:0071944|GO:0031224|GO:0005622|GO:0005515|GO:0005886|GO:0012505|GO:0016740|GO:0048856|GO:0048646|GO:0035239|GO:0009888|GO:0006810|GO:0035295|GO:0010941|GO:…		developmental process|signaling|cell|membrane|cellular process|extracellular region|metabolic process|cell junction|response to stimulus|binding|catalytic activity|extracellular vesicle|cellular response to stimulus|cell-substrate junction|regulation of cellular process|intracellular organelle|organic substance metabolic process|ion binding|cellular metabolic process|anatomical structure morphoge…	hsa05016
ENSG00000235563	RP11-334A14.8	4.20078	0.272073	3.94859	4.6729e-59	3.06515e-57	UP	-			-	-
ENSG00000166924	NYAP1	2.28887	0.148338	3.94768	2.52618e-80	3.33386e-78	UP	neuronal tyrosine-phosphorylated phosphoinositide-3-kinase adaptor 1 [Source:HGNC Symbol;Acc:HGNC:22009]	GO:0032502|GO:0023052|GO:0005623|GO:0009987|GO:0050896|GO:0005488|GO:0051716|GO:0050794|GO:0009653|GO:0016043|GO:0005622|GO:0005515|GO:0048856|GO:0048468|GO:0007275|GO:0007154|GO:0007165|GO:0030030|GO:0048869|GO:0000902|GO:0031175|GO:0035556|GO:0032990|GO:0007399|GO:0030154|GO:0048858|GO:0048666|GO:0030182|GO:0048017|GO:0022008|GO:0048812|GO:0048015|GO:0048699|GO:0014065		developmental process|signaling|cell|cellular process|response to stimulus|binding|cellular response to stimulus|regulation of cellular process|anatomical structure morphogenesis|cellular component organization|intracellular|protein binding|anatomical structure development|cell development|multicellular organism development|cell communication|signal transduction|cell projection organization|cellu…	-
ENSG00000153132	CLGN	4.06775	0.2638	3.94672	2.24755e-80	2.978e-78	UP	calmegin [Source:HGNC Symbol;Acc:HGNC:2060]	GO:0000003|GO:0005623|GO:0016020|GO:0009987|GO:0022414|GO:0005488|GO:0043229|GO:0044702|GO:0042175|GO:0043167|GO:0019953|GO:0016043|GO:0006457|GO:0043227|GO:0031224|GO:0005622|GO:0005789|GO:0005515|GO:0012505|GO:0031090|GO:0044183|GO:0022607|GO:0043231|GO:0043169|GO:0005737|GO:0005635|GO:0008037|GO:0035036|GO:0005783|GO:0051082|GO:0009566|GO:0016021|GO:0046872|GO:0007339|GO:0009988|GO:0007338|GO:…		reproduction|cell|membrane|cellular process|reproductive process|binding|intracellular organelle|single organism reproductive process|nuclear outer membrane-endoplasmic reticulum membrane network|ion binding|sexual reproduction|cellular component organization|protein folding|membrane-bounded organelle|intrinsic component of membrane|intracellular|endoplasmic reticulum membrane|protein binding|end…	-
ENSG00000182492	BGN	8.16879	0.531492	3.942	2.19263e-132	1.1174e-129	UP	biglycan [Source:HGNC Symbol;Acc:HGNC:1044]	GO:0031012|GO:0005198|GO:0023052|GO:0005623|GO:0016020|GO:0009987|GO:0005576|GO:0008152|GO:0050896|GO:0005488|GO:1903561|GO:0051716|GO:0009892|GO:0005201|GO:0050840|GO:0048523|GO:0050794|GO:0043229|GO:0005578|GO:0006807|GO:0071704|GO:0009056|GO:0009986|GO:0044237|GO:0023051|GO:0016043|GO:0043227|GO:0071944|GO:0023057|GO:0009058|GO:0030234|GO:0005622|GO:0005515|GO:0005886|GO:0012505|GO:0019222|GO:…		extracellular matrix|structural molecule activity|signaling|cell|membrane|cellular process|extracellular region|metabolic process|response to stimulus|binding|extracellular vesicle|cellular response to stimulus|negative regulation of metabolic process|extracellular matrix structural constituent|extracellular matrix binding|negative regulation of cellular process|regulation of cellular process|int…	-
ENSG00000278925	AC005753.1	1.00984	0.0666565	3.92124	5.16945e-08	2.75302e-07	UP	-			-	-
ENSG00000234378	AC098828.2	1.56304	0.103431	3.91761	3.51046e-13	2.93943e-12	UP	-			-	-
ENSG00000130812	ANGPTL6	1.40054	0.0929463	3.91344	3.94429e-47	1.76799e-45	UP	angiopoietin like 6 [Source:HGNC Symbol;Acc:HGNC:23140]	GO:0032502|GO:0005623|GO:0009987|GO:0005576|GO:1903561|GO:0043229|GO:0009653|GO:0043227|GO:0005622|GO:0012505|GO:0048856|GO:0048646|GO:0048514|GO:0001568|GO:0007275|GO:0031982|GO:0030141|GO:0043231|GO:0005737|GO:0001525|GO:0070062|GO:0048869|GO:0001944|GO:0072358|GO:0031410|GO:0016023|GO:0031988|GO:0030154|GO:0072359		developmental process|cell|cellular process|extracellular region|extracellular vesicle|intracellular organelle|anatomical structure morphogenesis|membrane-bounded organelle|intracellular|endomembrane system|anatomical structure development|anatomical structure formation involved in morphogenesis|blood vessel morphogenesis|blood vessel development|multicellular organism development|vesicle|secreto…	-
ENSG00000231977	RP5-963E22.4	4.04766	0.269299	3.90981	2.18535e-20	2.94987e-19	UP	-			-	-
ENSG00000167123	CERCAM	3.34377	0.222656	3.90859	3.01678e-128	1.36892e-125	UP	cerebral endothelial cell adhesion molecule [Source:HGNC Symbol;Acc:HGNC:23723]	GO:0005623|GO:0016020|GO:0009987|GO:0043229|GO:0007155|GO:0043227|GO:0071944|GO:0005622|GO:0005886|GO:0012505|GO:0016337|GO:0098609|GO:0043231|GO:0005737|GO:0006928|GO:0005783|GO:0007159|GO:0005788		cell|membrane|cellular process|intracellular organelle|cell adhesion|membrane-bounded organelle|cell periphery|intracellular|plasma membrane|endomembrane system|single organismal cell-cell adhesion|cell-cell adhesion|intracellular membrane-bounded organelle|cytoplasm|movement of cell or subcellular component|endoplasmic reticulum|leukocyte cell-cell adhesion|endoplasmic reticulum lumen	-
ENSG00000197043	ANXA6	11.6591	0.77726	3.90691	1.27806e-182	1.69342e-179	UP	annexin A6 [Source:HGNC Symbol;Acc:HGNC:544]	GO:0032991|GO:0005215|GO:0023052|GO:0005623|GO:0016020|GO:0009987|GO:0005576|GO:0030054|GO:0050896|GO:0005488|GO:0036094|GO:1903561|GO:0051716|GO:0097159|GO:0004872|GO:0022857|GO:0030055|GO:0044877|GO:0050794|GO:0043229|GO:0043167|GO:0045177|GO:0005911|GO:0016043|GO:0043227|GO:0008289|GO:0071944|GO:0005622|GO:0005515|GO:0005886|GO:0043234|GO:0012505|GO:0031090|GO:0042802|GO:0006810|GO:0016324|GO:…		macromolecular complex|transporter activity|signaling|cell|membrane|cellular process|extracellular region|cell junction|response to stimulus|binding|small molecule binding|extracellular vesicle|cellular response to stimulus|organic cyclic compound binding|receptor activity|transmembrane transporter activity|cell-substrate junction|macromolecular complex binding|regulation of cellular process|intr…	-
ENSG00000060656	PTPRU	4.17955	0.278967	3.90518	1.43197e-118	5.21253e-116	UP	protein tyrosine phosphatase, receptor type, U [Source:HGNC Symbol;Acc:HGNC:9683]	GO:0040011|GO:0032502|GO:0004871|GO:0023052|GO:0005623|GO:0016020|GO:0009987|GO:0008152|GO:0030054|GO:0050896|GO:0005488|GO:0003824|GO:0051716|GO:0040013|GO:0004872|GO:0048523|GO:0008283|GO:0050794|GO:0040012|GO:0071704|GO:0044237|GO:0051641|GO:0038023|GO:0048870|GO:0005911|GO:0007155|GO:0071944|GO:0016787|GO:0031224|GO:0005515|GO:0005886|GO:0048856|GO:0042127|GO:0016337|GO:0008013|GO:0007275|GO:…		locomotion|developmental process|signal transducer activity|signaling|cell|membrane|cellular process|metabolic process|cell junction|response to stimulus|binding|catalytic activity|cellular response to stimulus|negative regulation of locomotion|receptor activity|negative regulation of cellular process|cell proliferation|regulation of cellular process|regulation of locomotion|organic substance met…	-
ENSG00000276900	RP11-467L13.7	11.0629	0.745754	3.89089	1.06421e-105	2.96234e-103	UP	-			-	-
ENSG00000128610	FEZF1	1.30261	0.0880153	3.88751	2.01393e-38	6.57904e-37	UP	FEZ family zinc finger 1 [Source:HGNC Symbol;Acc:HGNC:22788]	GO:0040011|GO:0032502|GO:0005623|GO:0009987|GO:0008152|GO:0050896|GO:0001071|GO:0005488|GO:0097159|GO:0009892|GO:0003700|GO:0048523|GO:0008283|GO:0050794|GO:0043229|GO:0006807|GO:0071704|GO:0043167|GO:0044237|GO:0048870|GO:0009653|GO:0016043|GO:0043227|GO:0009605|GO:0009893|GO:0009058|GO:0050793|GO:0005622|GO:0048856|GO:0019222|GO:0042127|GO:0006935|GO:0045595|GO:0006725|GO:0048468|GO:1901360|GO:…		locomotion|developmental process|cell|cellular process|metabolic process|response to stimulus|nucleic acid binding transcription factor activity|binding|organic cyclic compound binding|negative regulation of metabolic process|transcription factor activity, sequence-specific DNA binding|negative regulation of cellular process|cell proliferation|regulation of cellular process|intracellular organell…	-
ENSG00000248787	RP11-666A20.4	1.0841	0.0738992	3.8748	9.99322e-07	4.64728e-06	UP	-			-	-
ENSG00000132563	REEP2	2.15878	0.150267	3.84461	9.46271e-82	1.32819e-79	UP	receptor accessory protein 2 [Source:HGNC Symbol;Acc:HGNC:17975]	GO:0002376|GO:0005623|GO:0016020|GO:0009987|GO:0005576|GO:0050896|GO:0005488|GO:1903561|GO:0050794|GO:0043229|GO:0006950|GO:0042175|GO:0051641|GO:0006914|GO:0016043|GO:0051707|GO:0043227|GO:0071944|GO:0009607|GO:0009605|GO:0031224|GO:0005622|GO:0002682|GO:0005789|GO:0005515|GO:0005886|GO:0012505|GO:0031090|GO:0060341|GO:0006810|GO:0050688|GO:0050877|GO:0005102|GO:0005874|GO:0006952|GO:0031982|GO:…		immune system process|cell|membrane|cellular process|extracellular region|response to stimulus|binding|extracellular vesicle|regulation of cellular process|intracellular organelle|response to stress|nuclear outer membrane-endoplasmic reticulum membrane network|cellular localization|autophagy|cellular component organization|response to other organism|membrane-bounded organelle|cell periphery|respo…	-
ENSG00000234076	TPRG1-AS1	2.17629	0.153287	3.82756	4.28277e-14	3.84776e-13	UP	TPRG1 antisense RNA 1 [Source:HGNC Symbol;Acc:HGNC:42391]			-	-
ENSG00000263325	LA16c-325D7.1	11.3251	0.798453	3.82618	4.41193e-27	8.68361e-26	UP	-			-	-
ENSG00000255521	RP4-607I7.1	14.4088	1.02255	3.81671	6.33072e-91	1.10955e-88	UP	-			-	-
ENSG00000239247	RN7SL589P	1.23979	0.0890958	3.79859	0.000122205	0.000438975	UP	RNA, 7SL, cytoplasmic 589, pseudogene [Source:HGNC Symbol;Acc:HGNC:46605]			-	-
ENSG00000228288	PCAT6	1.37802	0.100328	3.7798	3.37803e-19	4.23052e-18	UP	prostate cancer associated transcript 6 (non-protein coding) [Source:HGNC Symbol;Acc:HGNC:43714]			-	-
ENSG00000184350	MRGPRE	1.1578	0.0843235	3.77931	2.53363e-15	2.49114e-14	UP	MAS related GPR family member E [Source:HGNC Symbol;Acc:HGNC:30694]	GO:0004871|GO:0023052|GO:0005623|GO:0016020|GO:0009987|GO:0050896|GO:0051716|GO:0004872|GO:0050794|GO:0051050|GO:0051641|GO:0038023|GO:0016043|GO:0071944|GO:0031224|GO:1903829|GO:0005886|GO:0060341|GO:0006810|GO:0051130|GO:0051128|GO:0005887|GO:0004888|GO:0032880|GO:0051222|GO:0045184|GO:0032388|GO:0031226|GO:0008104|GO:0007154|GO:0007165|GO:0051649|GO:0090316|GO:0016021|GO:0006996|GO:0007186|GO:…		signal transducer activity|signaling|cell|membrane|cellular process|response to stimulus|cellular response to stimulus|receptor activity|regulation of cellular process|positive regulation of transport|cellular localization|signaling receptor activity|cellular component organization|cell periphery|intrinsic component of membrane|positive regulation of cellular protein localization|plasma membrane|…	-
ENSG00000089820	ARHGAP4	1.60407	0.11721	3.77456	1.65636e-81	2.30534e-79	UP	Rho GTPase activating protein 4 [Source:HGNC Symbol;Acc:HGNC:674]	GO:0040011|GO:0032502|GO:0040007|GO:0023052|GO:0005623|GO:0009987|GO:0008152|GO:0050896|GO:0005488|GO:0060090|GO:0051716|GO:0040013|GO:0042995|GO:0048523|GO:0050794|GO:0040012|GO:0043229|GO:0016049|GO:0048870|GO:0023051|GO:0045926|GO:0009653|GO:0016043|GO:0030427|GO:0043227|GO:0040008|GO:0009893|GO:0030234|GO:0050793|GO:0048589|GO:0005622|GO:0005515|GO:0012505|GO:0048856|GO:0019222|GO:0035591|GO:…		locomotion|developmental process|growth|signaling|cell|cellular process|metabolic process|response to stimulus|binding|binding, bridging|cellular response to stimulus|negative regulation of locomotion|cell projection|negative regulation of cellular process|regulation of cellular process|regulation of locomotion|intracellular organelle|cell growth|cell motility|regulation of signaling|negative reg…	-
ENSG00000188763	FZD9	1.17582	0.0877337	3.74439	2.18902e-24	3.72618e-23	UP	frizzled class receptor 9 [Source:HGNC Symbol;Acc:HGNC:4047]	GO:0032502|GO:0004871|GO:0002376|GO:0007610|GO:0023052|GO:0005623|GO:0016020|GO:0009987|GO:0050896|GO:0005488|GO:0051716|GO:0042995|GO:0004872|GO:0008283|GO:0050794|GO:0045321|GO:0009986|GO:0038023|GO:0044708|GO:0071944|GO:0031224|GO:0005622|GO:0002520|GO:0005515|GO:0005886|GO:0048856|GO:0042802|GO:0007275|GO:0048513|GO:0050877|GO:0004888|GO:0005737|GO:0001775|GO:0046983|GO:0046649|GO:0007154|GO:…		developmental process|signal transducer activity|immune system process|behavior|signaling|cell|membrane|cellular process|response to stimulus|binding|cellular response to stimulus|cell projection|receptor activity|cell proliferation|regulation of cellular process|leukocyte activation|cell surface|signaling receptor activity|single-organism behavior|cell periphery|intrinsic component of membrane|i…	hsa05200|hsa05166|hsa05205|hsa04390|hsa04310|hsa04550|hsa04916|hsa05217
ENSG00000110195	FOLR1	4.65314	0.348761	3.73789	4.40955e-64	3.56259e-62	UP	folate receptor 1 (adult) [Source:HGNC Symbol;Acc:HGNC:3791]	GO:0040011|GO:0032502|GO:0005215|GO:0023052|GO:0005623|GO:0016020|GO:0009987|GO:0005576|GO:0008152|GO:0050896|GO:0005488|GO:0036094|GO:1903561|GO:0051716|GO:0042995|GO:0033218|GO:0097159|GO:0004872|GO:0050794|GO:0043229|GO:0006807|GO:0006950|GO:0042175|GO:0071704|GO:0043167|GO:0008144|GO:0009986|GO:0051183|GO:0044237|GO:0051641|GO:0045177|GO:0048870|GO:0023051|GO:0009653|GO:0072341|GO:0016043|GO:…		locomotion|developmental process|transporter activity|signaling|cell|membrane|cellular process|extracellular region|metabolic process|response to stimulus|binding|small molecule binding|extracellular vesicle|cellular response to stimulus|cell projection|amide binding|organic cyclic compound binding|receptor activity|regulation of cellular process|intracellular organelle|nitrogen compound metaboli…	hsa04144
ENSG00000084710	EFR3B	1.42631	0.107425	3.73088	2.60205e-85	4.10442e-83	UP	EFR3 homolog B [Source:HGNC Symbol;Acc:HGNC:29155]	GO:0005488		binding	-
ENSG00000152137	HSPB8	9.14551	0.690406	3.72755	1.40213e-111	4.30052e-109	UP	heat shock protein family B (small) member 8 [Source:HGNC Symbol;Acc:HGNC:30171]	GO:0005623|GO:0005488|GO:0043229|GO:0043227|GO:0005622|GO:0005515|GO:0012505|GO:0042802|GO:0043231|GO:0005737|GO:0005794|GO:0031981|GO:0005654|GO:0005634		cell|binding|intracellular organelle|membrane-bounded organelle|intracellular|protein binding|endomembrane system|identical protein binding|intracellular membrane-bounded organelle|cytoplasm|Golgi apparatus|nuclear lumen|nucleoplasm|nucleus	-
ENSG00000025708	TYMP	4.86336	0.367457	3.72631	3.6885e-120	1.43743e-117	UP	thymidine phosphorylase [Source:HGNC Symbol;Acc:HGNC:3148]	GO:0040011|GO:0032502|GO:0005623|GO:0009987|GO:0008152|GO:0050896|GO:0005488|GO:0003824|GO:0006807|GO:0071704|GO:0009056|GO:0044237|GO:0009653|GO:0016043|GO:0009605|GO:0009058|GO:0005622|GO:0005515|GO:0016740|GO:0048856|GO:0048646|GO:0048514|GO:0006935|GO:0006725|GO:1901360|GO:0001568|GO:0007275|GO:0005102|GO:0034641|GO:0044281|GO:0019637|GO:0046483|GO:0005737|GO:0006139|GO:0001525|GO:0055086|GO:…		locomotion|developmental process|cell|cellular process|metabolic process|response to stimulus|binding|catalytic activity|nitrogen compound metabolic process|organic substance metabolic process|catabolic process|cellular metabolic process|anatomical structure morphogenesis|cellular component organization|response to external stimulus|biosynthetic process|intracellular|protein binding|transferase a…	hsa01100|hsa00240|hsa00983|hsa05219
ENSG00000116661	FBXO2	2.52747	0.191486	3.72238	4.03555e-58	2.56579e-56	UP	F-box protein 2 [Source:HGNC Symbol;Acc:HGNC:13581]	GO:0032991|GO:0045202|GO:0005623|GO:0016020|GO:0009987|GO:0005576|GO:0008152|GO:0050896|GO:0005488|GO:0003824|GO:1903561|GO:0051716|GO:0042995|GO:0033218|GO:0048523|GO:0008283|GO:0050794|GO:0043229|GO:0006950|GO:0071704|GO:0009056|GO:0044237|GO:0030246|GO:0043227|GO:0005622|GO:0005515|GO:0043234|GO:0012505|GO:0016740|GO:0031090|GO:0019222|GO:0042127|GO:0042277|GO:0031982|GO:0033554|GO:0043231|GO:…		macromolecular complex|synapse|cell|membrane|cellular process|extracellular region|metabolic process|response to stimulus|binding|catalytic activity|extracellular vesicle|cellular response to stimulus|cell projection|amide binding|negative regulation of cellular process|cell proliferation|regulation of cellular process|intracellular organelle|response to stress|organic substance metabolic process…	hsa04141|hsa04120
ENSG00000143502	SUSD4	2.84846	0.216907	3.71504	1.15075e-105	3.17655e-103	UP	sushi domain containing 4 [Source:HGNC Symbol;Acc:HGNC:25470]	GO:0002376|GO:0016020|GO:0009987|GO:0005576|GO:0008152|GO:0050896|GO:0002683|GO:0009892|GO:0048523|GO:0050794|GO:0006950|GO:0071704|GO:0006955|GO:0044237|GO:0009605|GO:0031224|GO:0002684|GO:0002682|GO:0019222|GO:0002250|GO:0045087|GO:0006959|GO:0006952|GO:0009611|GO:0006956|GO:0050776|GO:0050778|GO:0050777|GO:0016021|GO:0019538|GO:0031324|GO:0031323|GO:0002443|GO:0032268|GO:0010468|GO:0006958|GO:…		immune system process|membrane|cellular process|extracellular region|metabolic process|response to stimulus|negative regulation of immune system process|negative regulation of metabolic process|negative regulation of cellular process|regulation of cellular process|response to stress|organic substance metabolic process|immune response|cellular metabolic process|response to external stimulus|intrin…	-
ENSG00000115525	ST3GAL5	1.90584	0.145495	3.71139	3.26467e-89	5.48945e-87	UP	ST3 beta-galactoside alpha-2,3-sialyltransferase 5 [Source:HGNC Symbol;Acc:HGNC:10872]	GO:0005623|GO:0016020|GO:0009987|GO:0008152|GO:0003824|GO:0043229|GO:0006807|GO:0071704|GO:0044237|GO:0043227|GO:0071944|GO:0009058|GO:0031224|GO:0005622|GO:0005886|GO:0012505|GO:0016740|GO:0031090|GO:0006486|GO:0044255|GO:0031228|GO:0034641|GO:0005887|GO:0043231|GO:0005737|GO:0005975|GO:0031226|GO:0006629|GO:0016757|GO:0016021|GO:0044249|GO:0019538|GO:0031301|GO:0005794|GO:0009311|GO:0006490|GO:…		cell|membrane|cellular process|metabolic process|catalytic activity|intracellular organelle|nitrogen compound metabolic process|organic substance metabolic process|cellular metabolic process|membrane-bounded organelle|cell periphery|biosynthetic process|intrinsic component of membrane|intracellular|plasma membrane|endomembrane system|transferase activity|organelle membrane|protein glycosylation|c…	hsa01100|hsa00604
ENSG00000163909	HEYL	1.51477	0.115894	3.70821	3.0583e-37	9.43261e-36	UP	hes-related family bHLH transcription factor with YRPW motif-like [Source:HGNC Symbol;Acc:HGNC:4882]	GO:0032502|GO:0023052|GO:0005623|GO:0009987|GO:0008152|GO:0050896|GO:0001071|GO:0005488|GO:0000988|GO:0051716|GO:0097159|GO:0009892|GO:0003700|GO:0048523|GO:0050794|GO:0043229|GO:0006807|GO:0071704|GO:0044237|GO:0023051|GO:0000989|GO:0009653|GO:0016043|GO:0043227|GO:0023057|GO:0009893|GO:0009058|GO:0050793|GO:0005622|GO:0005515|GO:0048856|GO:0048646|GO:0019222|GO:0042802|GO:0007507|GO:0003179|GO:…		developmental process|signaling|cell|cellular process|metabolic process|response to stimulus|nucleic acid binding transcription factor activity|binding|transcription factor activity, protein binding|cellular response to stimulus|organic cyclic compound binding|negative regulation of metabolic process|transcription factor activity, sequence-specific DNA binding|negative regulation of cellular proc…	-
ENSG00000187242	KRT12	1.23086	0.094575	3.70206	7.88543e-20	1.02594e-18	UP	keratin 12, type I [Source:HGNC Symbol;Acc:HGNC:6414]	GO:0005198|GO:0005623|GO:0005576|GO:1903561|GO:0043229|GO:0043227|GO:0005622|GO:0050877|GO:0031982|GO:0005882|GO:0070062|GO:0007600|GO:0005856|GO:0050953|GO:0045111|GO:0007601		structural molecule activity|cell|extracellular region|extracellular vesicle|intracellular organelle|membrane-bounded organelle|intracellular|neurological system process|vesicle|intermediate filament|extracellular exosome|sensory perception|cytoskeleton|sensory perception of light stimulus|intermediate filament cytoskeleton|visual perception	-
ENSG00000260604	RP1-140K8.5	2.66408	0.207211	3.68446	1.27926e-98	2.78787e-96	UP	-			-	-
ENSG00000003137	CYP26B1	2.4039	0.187399	3.68119	1.45212e-95	2.88032e-93	UP	cytochrome P450 family 26 subfamily B member 1 [Source:HGNC Symbol;Acc:HGNC:20581]	GO:0032502|GO:0000003|GO:0002376|GO:0023052|GO:0005623|GO:0016020|GO:0009987|GO:0022414|GO:0008152|GO:0050896|GO:0005488|GO:0003824|GO:0036094|GO:0051716|GO:0097159|GO:0048523|GO:0016491|GO:0050794|GO:0045321|GO:0043229|GO:0006950|GO:0044702|GO:0042175|GO:0051321|GO:0071704|GO:0009056|GO:0043167|GO:0019953|GO:0044237|GO:0042445|GO:0023051|GO:0009653|GO:0016043|GO:0007155|GO:0043227|GO:0008289|GO:…		developmental process|reproduction|immune system process|signaling|cell|membrane|cellular process|reproductive process|metabolic process|response to stimulus|binding|catalytic activity|small molecule binding|cellular response to stimulus|organic cyclic compound binding|negative regulation of cellular process|oxidoreductase activity|regulation of cellular process|leukocyte activation|intracellular…	hsa01100|hsa00830
ENSG00000131620	ANO1	1.10874	0.0867318	3.67622	1.69317e-61	1.21662e-59	UP	anoctamin 1, calcium activated chloride channel [Source:HGNC Symbol;Acc:HGNC:21625]	GO:0032502|GO:0032991|GO:0005215|GO:0023052|GO:0005623|GO:0016020|GO:0009987|GO:0005576|GO:0050896|GO:0005488|GO:1903561|GO:0051716|GO:0022857|GO:0051606|GO:0050794|GO:0051050|GO:0006950|GO:0009628|GO:0051641|GO:0045177|GO:0023051|GO:0043227|GO:0071944|GO:0009605|GO:0031224|GO:0005622|GO:0005515|GO:0005886|GO:0043234|GO:0048856|GO:0060341|GO:0046887|GO:0006810|GO:0016324|GO:0061178|GO:0007275|GO:…		developmental process|macromolecular complex|transporter activity|signaling|cell|membrane|cellular process|extracellular region|response to stimulus|binding|extracellular vesicle|cellular response to stimulus|transmembrane transporter activity|detection of stimulus|regulation of cellular process|positive regulation of transport|response to stress|response to abiotic stimulus|cellular localization…	-
ENSG00000102924	CBLN1	1.76429	0.138411	3.67206	5.71069e-41	2.06739e-39	UP	cerebellin 1 precursor [Source:HGNC Symbol;Acc:HGNC:1543]	GO:0032502|GO:0045202|GO:0023052|GO:0005623|GO:0016020|GO:0009987|GO:0005576|GO:0030054|GO:0005488|GO:0050794|GO:0044089|GO:0009653|GO:0016043|GO:0007155|GO:0071944|GO:0050793|GO:0005515|GO:0005886|GO:0048856|GO:0097060|GO:0048646|GO:0042802|GO:0021681|GO:0006810|GO:0051130|GO:0021697|GO:0007275|GO:0048513|GO:0021587|GO:0032940|GO:0030902|GO:0051128|GO:0045211|GO:0007420|GO:0022607|GO:0098609|GO:…		developmental process|synapse|signaling|cell|membrane|cellular process|extracellular region|cell junction|binding|regulation of cellular process|positive regulation of cellular component biogenesis|anatomical structure morphogenesis|cellular component organization|cell adhesion|cell periphery|regulation of developmental process|protein binding|plasma membrane|anatomical structure development|syna…	-
ENSG00000243810	RP5-1096J16.1	1.00555	0.0794524	3.66175	1.22762e-07	6.3066e-07	UP	-			-	-
ENSG00000141968	VAV1	1.3128	0.104457	3.65166	2.62442e-40	9.26802e-39	UP	vav guanine nucleotide exchange factor 1 [Source:HGNC Symbol;Acc:HGNC:12657]	GO:0040011|GO:0032502|GO:0002376|GO:0023052|GO:0005623|GO:0016020|GO:0009987|GO:0008152|GO:0030054|GO:0050896|GO:0001071|GO:0005488|GO:0051716|GO:0003700|GO:0050794|GO:0045321|GO:0001909|GO:0006807|GO:0006950|GO:0071704|GO:0050900|GO:0043167|GO:0006955|GO:0044237|GO:0048870|GO:0023051|GO:0005911|GO:0016043|GO:0007155|GO:0071944|GO:0009605|GO:0009893|GO:0009058|GO:0002684|GO:0042267|GO:0005622|GO:…		locomotion|developmental process|immune system process|signaling|cell|membrane|cellular process|metabolic process|cell junction|response to stimulus|nucleic acid binding transcription factor activity|binding|cellular response to stimulus|transcription factor activity, sequence-specific DNA binding|regulation of cellular process|leukocyte activation|leukocyte mediated cytotoxicity|nitrogen compoun…	hsa04810|hsa04510|hsa04024|hsa04062|hsa04650|hsa04670|hsa04660|hsa04666|hsa04662|hsa04664
ENSG00000081248	CACNA1S	1.49083	0.118866	3.64871	5.77889e-53	3.17455e-51	UP	calcium channel, voltage-dependent, L type, alpha 1S subunit [Source:HGNC Symbol;Acc:HGNC:1397]	GO:0040011|GO:0032502|GO:0032991|GO:0005215|GO:0005623|GO:0016020|GO:0009987|GO:0050896|GO:0005488|GO:0022857|GO:0050794|GO:0043229|GO:0043167|GO:0009653|GO:0016043|GO:0071944|GO:0009605|GO:0031224|GO:0005622|GO:0005515|GO:0005886|GO:0043234|GO:0048856|GO:0030017|GO:0042391|GO:0006935|GO:0048468|GO:0006810|GO:0098797|GO:0007275|GO:0030315|GO:0043169|GO:0005737|GO:0003012|GO:0006928|GO:0042383|GO:…		locomotion|developmental process|macromolecular complex|transporter activity|cell|membrane|cellular process|response to stimulus|binding|transmembrane transporter activity|regulation of cellular process|intracellular organelle|ion binding|anatomical structure morphogenesis|cellular component organization|cell periphery|response to external stimulus|intrinsic component of membrane|intracellular|pr…	hsa04010|hsa04024|hsa04020|hsa05010|hsa04022|hsa04921|hsa04261|hsa04270|hsa04726|hsa04725|hsa04723|hsa04912|hsa05414|hsa04727|hsa04911|hsa05410|hsa04925|hsa04260|hsa05412|hsa04924
ENSG00000128422	KRT17	20.1737	1.62451	3.6344	3.8007e-167	3.81509e-164	UP	keratin 17, type I [Source:HGNC Symbol;Acc:HGNC:6427]	GO:0032502|GO:0040007|GO:0004871|GO:0005198|GO:0023052|GO:0005623|GO:0009987|GO:0005576|GO:0008152|GO:0050896|GO:0005488|GO:1903561|GO:0005200|GO:0051716|GO:0004872|GO:0050794|GO:0043229|GO:0006807|GO:0016049|GO:0071704|GO:0044237|GO:0038023|GO:0009653|GO:0016043|GO:0045927|GO:0043227|GO:0071944|GO:0040008|GO:0009893|GO:0009058|GO:0050793|GO:0005622|GO:0005515|GO:0048856|GO:0019222|GO:0009888|GO:…		developmental process|growth|signal transducer activity|structural molecule activity|signaling|cell|cellular process|extracellular region|metabolic process|response to stimulus|binding|extracellular vesicle|structural constituent of cytoskeleton|cellular response to stimulus|receptor activity|regulation of cellular process|intracellular organelle|nitrogen compound metabolic process|cell growth|or…	-
ENSG00000140450	ARRDC4	134.021	10.9473	3.61381	4.7736e-180	5.85649e-177	UP	arrestin domain containing 4 [Source:HGNC Symbol;Acc:HGNC:28087]	GO:0005623|GO:0016020|GO:0009987|GO:0008152|GO:0050794|GO:0043229|GO:0071704|GO:0044237|GO:0043227|GO:0071944|GO:0009893|GO:0005622|GO:0005886|GO:0012505|GO:0019222|GO:0031982|GO:0031325|GO:0043231|GO:0005737|GO:0043085|GO:0050790|GO:0019538|GO:0031323|GO:0005768|GO:0032268|GO:0043412|GO:0031410|GO:0005769|GO:0016023|GO:0051347|GO:0036211|GO:0051351|GO:0051247|GO:0031988|GO:0032270|GO:0044267|GO:…		cell|membrane|cellular process|metabolic process|regulation of cellular process|intracellular organelle|organic substance metabolic process|cellular metabolic process|membrane-bounded organelle|cell periphery|positive regulation of metabolic process|intracellular|plasma membrane|endomembrane system|regulation of metabolic process|vesicle|positive regulation of cellular metabolic process|intracell…	-
ENSG00000078018	MAP2	1.20543	0.0985975	3.61185	9.4151e-87	1.53633e-84	UP	microtubule associated protein 2 [Source:HGNC Symbol;Acc:HGNC:6839]	GO:0032502|GO:0032991|GO:0005198|GO:0005623|GO:0009987|GO:0005488|GO:0042995|GO:0044877|GO:0043229|GO:0009653|GO:0016043|GO:0043227|GO:0005622|GO:0005515|GO:0043234|GO:0048856|GO:0048468|GO:0007275|GO:0016358|GO:0005874|GO:0043231|GO:0005737|GO:0032403|GO:0043005|GO:0005875|GO:0005516|GO:0008092|GO:0030030|GO:0001948|GO:0048869|GO:0007017|GO:0006996|GO:0005730|GO:0015631|GO:0000902|GO:0031175|GO:…		developmental process|macromolecular complex|structural molecule activity|cell|cellular process|binding|cell projection|macromolecular complex binding|intracellular organelle|anatomical structure morphogenesis|cellular component organization|membrane-bounded organelle|intracellular|protein binding|protein complex|anatomical structure development|cell development|multicellular organism development…	-
ENSG00000105088	OLFM2	2.30631	0.1892	3.6076	4.05172e-60	2.77874e-58	UP	olfactomedin 2 [Source:HGNC Symbol;Acc:HGNC:17189]	GO:0032502|GO:0032991|GO:0045202|GO:0007610|GO:0005623|GO:0016020|GO:0009987|GO:0005576|GO:0030054|GO:0005488|GO:0050794|GO:0043229|GO:0043227|GO:0071944|GO:0031224|GO:0050793|GO:0005622|GO:0005515|GO:0005886|GO:0043234|GO:0007626|GO:0048856|GO:0097060|GO:0045595|GO:0006810|GO:0098797|GO:0050877|GO:0032940|GO:0061061|GO:0005887|GO:0045597|GO:0043231|GO:0005737|GO:0043235|GO:0045184|GO:0031226|GO:…		developmental process|macromolecular complex|synapse|behavior|cell|membrane|cellular process|extracellular region|cell junction|binding|regulation of cellular process|intracellular organelle|membrane-bounded organelle|cell periphery|intrinsic component of membrane|regulation of developmental process|intracellular|protein binding|plasma membrane|protein complex|locomotory behavior|anatomical struc…	-
ENSG00000099994	SUSD2	2.86272	0.23575	3.60205	1.10453e-74	1.17645e-72	UP	sushi domain containing 2 [Source:HGNC Symbol;Acc:HGNC:30667]	GO:0002376|GO:0005623|GO:0016020|GO:0009987|GO:0005576|GO:0050896|GO:0005488|GO:1903561|GO:0004872|GO:0048523|GO:0050794|GO:0006955|GO:0030246|GO:0043227|GO:0071944|GO:0031224|GO:0005515|GO:0005886|GO:0051726|GO:0007049|GO:0006810|GO:0022402|GO:0051302|GO:0031982|GO:0045786|GO:0051782|GO:0070062|GO:0030247|GO:0051301|GO:0016021|GO:0038024|GO:0016192|GO:0044770|GO:0010564|GO:0005044|GO:0010948|GO:…		immune system process|cell|membrane|cellular process|extracellular region|response to stimulus|binding|extracellular vesicle|receptor activity|negative regulation of cellular process|regulation of cellular process|immune response|carbohydrate binding|membrane-bounded organelle|cell periphery|intrinsic component of membrane|protein binding|plasma membrane|regulation of cell cycle|cell cycle|transp…	-
ENSG00000249679	RP11-279O9.4	1.25628	0.104553	3.58686	3.54591e-06	1.54958e-05	UP	-			-	-
ENSG00000167772	ANGPTL4	1.01241	0.0846665	3.57986	1.21269e-51	6.47911e-50	UP	angiopoietin like 4 [Source:HGNC Symbol;Acc:HGNC:16039]	GO:0032502|GO:0031012|GO:0009987|GO:0005576|GO:0008152|GO:0050896|GO:0005488|GO:0009892|GO:0048523|GO:0050794|GO:0005578|GO:0006950|GO:0071704|GO:0009628|GO:0044237|GO:0009653|GO:0016043|GO:0005615|GO:0030234|GO:0050793|GO:0072562|GO:0005515|GO:0048856|GO:0048646|GO:0019222|GO:0048514|GO:0044255|GO:0004857|GO:0001568|GO:0010941|GO:0007275|GO:0044281|GO:0022607|GO:0042592|GO:0060548|GO:0001525|GO:…		developmental process|extracellular matrix|cellular process|extracellular region|metabolic process|response to stimulus|binding|negative regulation of metabolic process|negative regulation of cellular process|regulation of cellular process|proteinaceous extracellular matrix|response to stress|organic substance metabolic process|response to abiotic stimulus|cellular metabolic process|anatomical st…	hsa03320
ENSG00000257057	C11orf97	1.26023	0.105492	3.57849	2.45229e-08	1.34624e-07	UP	chromosome 11 open reading frame 97 [Source:HGNC Symbol;Acc:HGNC:49544]			-	-
ENSG00000137941	TTLL7	1.01049	0.0853609	3.56534	3.43301e-85	5.38949e-83	UP	tubulin tyrosine ligase like 7 [Source:HGNC Symbol;Acc:HGNC:26242]	GO:0032502|GO:0005623|GO:0009987|GO:0008152|GO:0005488|GO:0003824|GO:0036094|GO:0042995|GO:0097159|GO:0043229|GO:0071704|GO:0043167|GO:0044237|GO:0044297|GO:0016874|GO:0005622|GO:0005515|GO:0048856|GO:0005929|GO:0043025|GO:0007275|GO:0043168|GO:0005874|GO:0001882|GO:0005737|GO:0043005|GO:0043204|GO:0036477|GO:0008092|GO:0000166|GO:0048869|GO:0019538|GO:0015631|GO:0035639|GO:0043412|GO:0001883|GO:…		developmental process|cell|cellular process|metabolic process|binding|catalytic activity|small molecule binding|cell projection|organic cyclic compound binding|intracellular organelle|organic substance metabolic process|ion binding|cellular metabolic process|cell body|ligase activity|intracellular|protein binding|anatomical structure development|cilium|neuronal cell body|multicellular organism de…	-
ENSG00000165828	PRAP1	7.32018	0.618555	3.56491	3.62024e-57	2.25414e-55	UP	proline-rich acidic protein 1 [Source:HGNC Symbol;Acc:HGNC:23304]	GO:0005576|GO:0005488|GO:0043167|GO:0005515|GO:0043169|GO:0046872		extracellular region|binding|ion binding|protein binding|cation binding|metal ion binding	-
ENSG00000187210	GCNT1	1.66486	0.140745	3.56424	2.01476e-22	3.07978e-21	UP	glucosaminyl (N-acetyl) transferase 1, core 2 [Source:HGNC Symbol;Acc:HGNC:4203]	GO:0040011|GO:0032502|GO:0002376|GO:0005623|GO:0016020|GO:0009987|GO:0005576|GO:0008152|GO:0050896|GO:0005488|GO:0003824|GO:0043229|GO:0071704|GO:0050900|GO:0044237|GO:0048870|GO:0009653|GO:0007155|GO:0043227|GO:0009058|GO:0031224|GO:0005615|GO:0005622|GO:0005515|GO:0012505|GO:0016740|GO:0048856|GO:0031090|GO:0006486|GO:0016337|GO:0001822|GO:0009888|GO:0045123|GO:0007275|GO:0048513|GO:0098609|GO:…		locomotion|developmental process|immune system process|cell|membrane|cellular process|extracellular region|metabolic process|response to stimulus|binding|catalytic activity|intracellular organelle|organic substance metabolic process|leukocyte migration|cellular metabolic process|cell motility|anatomical structure morphogenesis|cell adhesion|membrane-bounded organelle|biosynthetic process|intrinsi…	hsa01100|hsa00512
ENSG00000113657	DPYSL3	1.91372	0.161989	3.56241	3.88308e-97	8.24532e-95	UP	dihydropyrimidinase like 3 [Source:HGNC Symbol;Acc:HGNC:3015]	GO:0040011|GO:0032502|GO:0032991|GO:0005623|GO:0009987|GO:0005576|GO:0008152|GO:0050896|GO:0005488|GO:0003824|GO:0051716|GO:0040013|GO:0042995|GO:0048523|GO:0050794|GO:0040012|GO:0043229|GO:0006950|GO:0044089|GO:0043167|GO:0048870|GO:0044297|GO:0009653|GO:0016043|GO:0030427|GO:0043227|GO:0009605|GO:0031252|GO:0016787|GO:0005615|GO:0050793|GO:0005622|GO:0005515|GO:0043234|GO:0012505|GO:0048856|GO:…		locomotion|developmental process|macromolecular complex|cell|cellular process|extracellular region|metabolic process|response to stimulus|binding|catalytic activity|cellular response to stimulus|negative regulation of locomotion|cell projection|negative regulation of cellular process|regulation of cellular process|regulation of locomotion|intracellular organelle|response to stress|positive regula…	-
ENSG00000173237	C11orf86	3.51646	0.298304	3.55927	2.3034e-32	5.76285e-31	UP	chromosome 11 open reading frame 86 [Source:HGNC Symbol;Acc:HGNC:34442]			-	-
ENSG00000066230	SLC9A3	1.37747	0.117132	3.55582	3.48319e-32	8.66222e-31	UP	solute carrier family 9, subfamily A (NHE3, cation proton antiporter 3), member 3 [Source:HGNC Symbol;Acc:HGNC:11073]	GO:0005215|GO:0005623|GO:0048511|GO:0016020|GO:0009987|GO:0005576|GO:0050896|GO:0005488|GO:1903561|GO:0042995|GO:0022857|GO:0007623|GO:0009986|GO:0045177|GO:0043227|GO:0071944|GO:0031224|GO:0005515|GO:0005886|GO:0005903|GO:0006810|GO:0016324|GO:0031982|GO:0042592|GO:0022891|GO:0019904|GO:0055085|GO:0070062|GO:0009725|GO:0031253|GO:0016021|GO:0010033|GO:0016192|GO:0033993|GO:0048878|GO:0031526|GO:…		transporter activity|cell|rhythmic process|membrane|cellular process|extracellular region|response to stimulus|binding|extracellular vesicle|cell projection|transmembrane transporter activity|circadian rhythm|cell surface|apical part of cell|membrane-bounded organelle|cell periphery|intrinsic component of membrane|protein binding|plasma membrane|brush border|transport|apical plasma membrane|vesic…	hsa04974|hsa04976|hsa04978|hsa04964
ENSG00000238268	RP11-229P13.19	1.24674	0.106029	3.55563	1.06794e-09	6.67466e-09	UP	-			-	-
ENSG00000204624	PTCHD2	1.00022	0.0852325	3.55278	8.93832e-40	3.08098e-38	UP	patched domain containing 2 [Source:HGNC Symbol;Acc:HGNC:29251]	GO:0004871|GO:0023052|GO:0005623|GO:0016020|GO:0009987|GO:0050896|GO:0051716|GO:0004872|GO:0050794|GO:0043229|GO:0038023|GO:0043227|GO:0031224|GO:0005622|GO:0012505|GO:0031090|GO:0006810|GO:0043231|GO:0004888|GO:0005737|GO:0005635|GO:0042592|GO:0007154|GO:0007165|GO:0005783|GO:0031965|GO:0016021|GO:0010876|GO:0008158|GO:0007166|GO:0048878|GO:0032368|GO:0006869|GO:0005634|GO:0007224|GO:0055088|GO:…		signal transducer activity|signaling|cell|membrane|cellular process|response to stimulus|cellular response to stimulus|receptor activity|regulation of cellular process|intracellular organelle|signaling receptor activity|membrane-bounded organelle|intrinsic component of membrane|intracellular|endomembrane system|organelle membrane|transport|intracellular membrane-bounded organelle|transmembrane si…	-
ENSG00000167619	TMEM145	1.65448	0.141335	3.54918	3.45246e-40	1.20891e-38	UP	transmembrane protein 145 [Source:HGNC Symbol;Acc:HGNC:26912]	GO:0023052|GO:0016020|GO:0009987|GO:0050896|GO:0051716|GO:0050794|GO:0031224|GO:0007154|GO:0007165|GO:0016021|GO:0010033|GO:0007186|GO:0019236		signaling|membrane|cellular process|response to stimulus|cellular response to stimulus|regulation of cellular process|intrinsic component of membrane|cell communication|signal transduction|integral component of membrane|response to organic substance|G-protein coupled receptor signaling pathway|response to pheromone	-
ENSG00000228572	LL0YNC03-29C1.1	1.24477	0.10664	3.54506	0.000131573	0.000469702	UP	-			-	-
ENSG00000164659	KIAA1324L	2.30949	0.199645	3.53207	1.81812e-105	4.9365e-103	UP	KIAA1324-like [Source:HGNC Symbol;Acc:HGNC:21945]	GO:0016020|GO:0031224|GO:0016021		membrane|intrinsic component of membrane|integral component of membrane	-
ENSG00000237330	RNF223	2.12756	0.184746	3.52558	7.06143e-25	1.2324e-23	UP	ring finger protein 223 [Source:HGNC Symbol;Acc:HGNC:40020]	GO:0016020|GO:0005488|GO:0043167|GO:0031224|GO:0005515|GO:0043169|GO:0016021|GO:0046872|GO:0046914|GO:0008270		membrane|binding|ion binding|intrinsic component of membrane|protein binding|cation binding|integral component of membrane|metal ion binding|transition metal ion binding|zinc ion binding	-
ENSG00000087510	TFAP2C	1.16644	0.102185	3.51285	8.22541e-31	1.92692e-29	UP	transcription factor AP-2 gamma (activating enhancer binding protein 2 gamma) [Source:HGNC Symbol;Acc:HGNC:11744]	GO:0032502|GO:0000003|GO:0023052|GO:0005623|GO:0009987|GO:0022414|GO:0008152|GO:0001071|GO:0005488|GO:0097159|GO:0009892|GO:0003700|GO:0048523|GO:0008283|GO:0050794|GO:0043229|GO:0006807|GO:0044702|GO:0071704|GO:0044237|GO:0003006|GO:0043227|GO:0009893|GO:0009058|GO:0005622|GO:0005515|GO:0048856|GO:0019222|GO:0045137|GO:0042127|GO:0006725|GO:1901360|GO:0007275|GO:0003676|GO:0048513|GO:0034641|GO:…		developmental process|reproduction|signaling|cell|cellular process|reproductive process|metabolic process|nucleic acid binding transcription factor activity|binding|organic cyclic compound binding|negative regulation of metabolic process|transcription factor activity, sequence-specific DNA binding|negative regulation of cellular process|cell proliferation|regulation of cellular process|intracellu…	-
ENSG00000179111	HES7	2.88755	0.253156	3.51175	5.15372e-47	2.30698e-45	UP	hes family bHLH transcription factor 7 [Source:HGNC Symbol;Acc:HGNC:15977]	GO:0032502|GO:0023052|GO:0005623|GO:0048511|GO:0009987|GO:0008152|GO:0050896|GO:0005488|GO:0051716|GO:0097159|GO:0009892|GO:0048523|GO:0050794|GO:0043229|GO:0006807|GO:0071704|GO:0044237|GO:0009653|GO:0043227|GO:0009058|GO:0050793|GO:0005622|GO:0005515|GO:0048856|GO:0048646|GO:0019222|GO:0001756|GO:0006725|GO:0009888|GO:1901360|GO:0036342|GO:0007275|GO:0003676|GO:0034641|GO:0046483|GO:0043231|GO:…		developmental process|signaling|cell|rhythmic process|cellular process|metabolic process|response to stimulus|binding|cellular response to stimulus|organic cyclic compound binding|negative regulation of metabolic process|negative regulation of cellular process|regulation of cellular process|intracellular organelle|nitrogen compound metabolic process|organic substance metabolic process|cellular me…	-
ENSG00000114378	HYAL1	3.26198	0.286349	3.5099	2.9795e-99	6.62389e-97	UP	hyaluronoglucosaminidase 1 [Source:HGNC Symbol;Acc:HGNC:5320]	GO:0040011|GO:0032502|GO:0040007|GO:0005623|GO:0009987|GO:0005576|GO:0008152|GO:0050896|GO:0005488|GO:0003824|GO:1903561|GO:0051716|GO:0048523|GO:0008283|GO:0050794|GO:0040012|GO:0043229|GO:0006807|GO:0006950|GO:0016049|GO:0044089|GO:0071704|GO:0009056|GO:0009628|GO:0044237|GO:0048870|GO:0045926|GO:0040017|GO:0009653|GO:0016043|GO:0051707|GO:0045927|GO:0007155|GO:0043227|GO:0040008|GO:0009607|GO:…		locomotion|developmental process|growth|cell|cellular process|extracellular region|metabolic process|response to stimulus|binding|catalytic activity|extracellular vesicle|cellular response to stimulus|negative regulation of cellular process|cell proliferation|regulation of cellular process|regulation of locomotion|intracellular organelle|nitrogen compound metabolic process|response to stress|cell…	hsa01100|hsa04142|hsa00531
ENSG00000125657	TNFSF9	14.8592	1.30517	3.50905	9.33247e-90	1.60175e-87	UP	tumor necrosis factor superfamily member 9 [Source:HGNC Symbol;Acc:HGNC:11939]	GO:0032502|GO:0002376|GO:0023052|GO:0005623|GO:0016020|GO:0009987|GO:0005576|GO:0050896|GO:0005488|GO:0051716|GO:0008283|GO:0050794|GO:0045321|GO:0006955|GO:0007155|GO:0071944|GO:0031224|GO:0005615|GO:0002684|GO:0050793|GO:0002682|GO:0002520|GO:0005515|GO:0005886|GO:0048856|GO:0008284|GO:0042127|GO:1903706|GO:0016337|GO:0045595|GO:0070661|GO:0050867|GO:0007275|GO:0048513|GO:0070489|GO:0005102|GO:…		developmental process|immune system process|signaling|cell|membrane|cellular process|extracellular region|response to stimulus|binding|cellular response to stimulus|cell proliferation|regulation of cellular process|leukocyte activation|immune response|cell adhesion|cell periphery|intrinsic component of membrane|extracellular space|positive regulation of immune system process|regulation of develop…	hsa04060
ENSG00000171608	PIK3CD	1.67519	0.147327	3.50724	4.7934e-62	3.48205e-60	UP	phosphatidylinositol-4,5-bisphosphate 3-kinase catalytic subunit delta [Source:HGNC Symbol;Acc:HGNC:8977]	GO:0040011|GO:0032502|GO:0032991|GO:0002376|GO:0023052|GO:0005623|GO:0016020|GO:0009987|GO:0008152|GO:0050896|GO:0005488|GO:0003824|GO:0036094|GO:0051716|GO:0019898|GO:0097159|GO:0050794|GO:0045321|GO:0040012|GO:0043229|GO:0006950|GO:0071704|GO:0050900|GO:0043167|GO:0006955|GO:0044237|GO:0051641|GO:0048870|GO:0040017|GO:0007155|GO:0043227|GO:0071944|GO:0009605|GO:0009893|GO:0009058|GO:0002684|GO:…		locomotion|developmental process|macromolecular complex|immune system process|signaling|cell|membrane|cellular process|metabolic process|response to stimulus|binding|catalytic activity|small molecule binding|cellular response to stimulus|extrinsic component of membrane|organic cyclic compound binding|regulation of cellular process|leukocyte activation|regulation of locomotion|intracellular organe…	hsa05200|hsa04151|hsa05166|hsa04014|hsa04810|hsa04015|hsa05203|hsa05205|hsa04510|hsa05169|hsa04024|hsa04062|hsa05164|hsa04022|hsa04630|hsa04921|hsa04932|hsa04261|hsa05161|hsa04072|hsa04550|hsa04210|hsa04910|hsa05162|hsa04650|hsa04068|hsa05160|hsa04380|hsa04152|hsa04611|hsa04722|hsa04071|hsa05145|hsa04670|hsa04919|hsa04725|hsa04668|hsa04931|hsa04620|hsa05142|hsa04660|hsa04066|hsa05231|hsa04933|hsa…
ENSG00000166825	ANPEP	4.89845	0.431999	3.50323	1.9947e-101	4.89441e-99	UP	alanyl (membrane) aminopeptidase [Source:HGNC Symbol;Acc:HGNC:500]	GO:0040011|GO:0032502|GO:0005623|GO:0016020|GO:0009987|GO:0005576|GO:0008152|GO:0005488|GO:0003824|GO:1903561|GO:0033218|GO:0004872|GO:0043229|GO:0006807|GO:0071704|GO:0009056|GO:0043167|GO:0009986|GO:0051051|GO:0044237|GO:0042445|GO:0009653|GO:0043227|GO:0071944|GO:0016787|GO:0031224|GO:0005615|GO:0005622|GO:0005886|GO:0048856|GO:0048646|GO:0031090|GO:0019222|GO:0016032|GO:0048514|GO:0003014|GO:…		locomotion|developmental process|cell|membrane|cellular process|extracellular region|metabolic process|binding|catalytic activity|extracellular vesicle|amide binding|receptor activity|intracellular organelle|nitrogen compound metabolic process|organic substance metabolic process|catabolic process|ion binding|cell surface|negative regulation of transport|cellular metabolic process|hormone metaboli…	hsa01100|hsa04640|hsa00480|hsa04614
ENSG00000205835	GMNC	2.52123	0.222532	3.50204	6.74515e-76	7.73125e-74	UP	geminin coiled-coil domain containing [Source:HGNC Symbol;Acc:HGNC:40049]	GO:0005623|GO:0009987|GO:0008152|GO:0005488|GO:0044877|GO:0008283|GO:0043229|GO:0006807|GO:0071704|GO:0044237|GO:0043227|GO:0009058|GO:0005622|GO:0007049|GO:0006725|GO:1901360|GO:0034641|GO:0046483|GO:0043231|GO:0003682|GO:0006139|GO:0044249|GO:0034645|GO:0006259|GO:0009059|GO:0005634|GO:0006270|GO:0006260|GO:0006261		cell|cellular process|metabolic process|binding|macromolecular complex binding|cell proliferation|intracellular organelle|nitrogen compound metabolic process|organic substance metabolic process|cellular metabolic process|membrane-bounded organelle|biosynthetic process|intracellular|cell cycle|cellular aromatic compound metabolic process|organic cyclic compound metabolic process|cellular nitrogen …	-
ENSG00000250722	SEPP1	5.49964	0.486629	3.49844	3.86676e-149	2.72524e-146	UP	selenoprotein P, plasma, 1 [Source:HGNC Symbol;Acc:HGNC:10751]	GO:0032502|GO:0040007|GO:0000003|GO:0007610|GO:0016020|GO:0009987|GO:0005576|GO:0022414|GO:0008152|GO:0050896|GO:0005488|GO:1903561|GO:0006950|GO:0019953|GO:0044237|GO:0043227|GO:0031224|GO:0005615|GO:0008430|GO:0007626|GO:0048856|GO:0009791|GO:0007275|GO:0048513|GO:0031982|GO:0007420|GO:0060322|GO:0006979|GO:0070062|GO:0001887|GO:0016021|GO:0007417|GO:0007399		developmental process|growth|reproduction|behavior|membrane|cellular process|extracellular region|reproductive process|metabolic process|response to stimulus|binding|extracellular vesicle|response to stress|sexual reproduction|cellular metabolic process|membrane-bounded organelle|intrinsic component of membrane|extracellular space|selenium binding|locomotory behavior|anatomical structure developm…	-
ENSG00000274286	ADRA2B	6.62619	0.586998	3.49675	6.01448e-81	8.19876e-79	UP	adrenoceptor alpha 2B [Source:HGNC Symbol;Acc:HGNC:282]	GO:0004871|GO:0000003|GO:0023052|GO:0005623|GO:0016020|GO:0009987|GO:0022414|GO:0008152|GO:0050896|GO:0051716|GO:0004872|GO:0050794|GO:0006950|GO:0071704|GO:0044237|GO:0038023|GO:0023051|GO:0071944|GO:0009893|GO:0031224|GO:0005886|GO:0019222|GO:0050817|GO:0031325|GO:0004888|GO:0003012|GO:0009611|GO:0001775|GO:0009966|GO:0010646|GO:0043085|GO:0007154|GO:0007565|GO:0007165|GO:0008217|GO:0050790|GO:…		signal transducer activity|reproduction|signaling|cell|membrane|cellular process|reproductive process|metabolic process|response to stimulus|cellular response to stimulus|receptor activity|regulation of cellular process|response to stress|organic substance metabolic process|cellular metabolic process|signaling receptor activity|regulation of signaling|cell periphery|positive regulation of metabol…	hsa04080|hsa04022
ENSG00000257512	RP11-486A14.1	1.08101	0.0958492	3.49546	2.92725e-13	2.46355e-12	UP	-			-	-
ENSG00000139508	SLC46A3	2.17462	0.193244	3.49227	9.30934e-68	8.15798e-66	UP	solute carrier family 46 member 3 [Source:HGNC Symbol;Acc:HGNC:27501]	GO:0016020|GO:0009987|GO:0005576|GO:1903561|GO:0043227|GO:0031224|GO:0006810|GO:0031982|GO:0055085|GO:0070062|GO:0016021		membrane|cellular process|extracellular region|extracellular vesicle|membrane-bounded organelle|intrinsic component of membrane|transport|vesicle|transmembrane transport|extracellular exosome|integral component of membrane	-
ENSG00000015413	DPEP1	24.8537	2.21497	3.48811	5.15924e-152	3.97442e-149	UP	dipeptidase 1 (renal) [Source:HGNC Symbol;Acc:HGNC:3002]	GO:0040011|GO:0005623|GO:0016020|GO:0009987|GO:0005576|GO:0008152|GO:0050896|GO:0005488|GO:0003824|GO:1903561|GO:0051716|GO:0040013|GO:0042995|GO:0009892|GO:0048523|GO:0050794|GO:0040012|GO:0006807|GO:0006950|GO:0071704|GO:0009056|GO:0043167|GO:0044237|GO:0045177|GO:0048870|GO:0072341|GO:0043227|GO:0008289|GO:0071944|GO:0016787|GO:0031224|GO:0005615|GO:0030234|GO:0005515|GO:0005886|GO:0019222|GO:…		locomotion|cell|membrane|cellular process|extracellular region|metabolic process|response to stimulus|binding|catalytic activity|extracellular vesicle|cellular response to stimulus|negative regulation of locomotion|cell projection|negative regulation of metabolic process|negative regulation of cellular process|regulation of cellular process|regulation of locomotion|nitrogen compound metabolic pro…	-
ENSG00000135406	PRPH	1.84433	0.166613	3.46852	5.78075e-67	4.96081e-65	UP	peripherin [Source:HGNC Symbol;Acc:HGNC:9461]	GO:0005198|GO:0005623|GO:0016020|GO:0009987|GO:0005576|GO:0005488|GO:1903561|GO:0043229|GO:0016043|GO:0043227|GO:0005622|GO:0005515|GO:0045103|GO:0031982|GO:0005882|GO:0046983|GO:0070062|GO:0006996|GO:0007010|GO:0045098|GO:0046982|GO:0045104|GO:0005856|GO:0045111		structural molecule activity|cell|membrane|cellular process|extracellular region|binding|extracellular vesicle|intracellular organelle|cellular component organization|membrane-bounded organelle|intracellular|protein binding|intermediate filament-based process|vesicle|intermediate filament|protein dimerization activity|extracellular exosome|organelle organization|cytoskeleton organization|type III…	hsa05014
ENSG00000082014	SMARCD3	8.23159	0.746291	3.46336	4.09225e-158	3.38889e-155	UP	SWI/SNF related, matrix associated, actin dependent regulator of chromatin, subfamily d, member 3 [Source:HGNC Symbol;Acc:HGNC:11108]	GO:0032502|GO:0032991|GO:0005623|GO:0009987|GO:0008152|GO:0005488|GO:0000988|GO:0044877|GO:0008283|GO:0050794|GO:0043229|GO:0006807|GO:0071704|GO:0044237|GO:0000989|GO:0009653|GO:0000785|GO:0016043|GO:0043227|GO:0009893|GO:0009058|GO:0050793|GO:0005622|GO:0005515|GO:0043234|GO:0048856|GO:0048646|GO:0019222|GO:0007507|GO:0008284|GO:0051726|GO:0042127|GO:0007049|GO:0044255|GO:0045595|GO:0003712|GO:…		developmental process|macromolecular complex|cell|cellular process|metabolic process|binding|transcription factor activity, protein binding|macromolecular complex binding|cell proliferation|regulation of cellular process|intracellular organelle|nitrogen compound metabolic process|organic substance metabolic process|cellular metabolic process|transcription factor activity, transcription factor bin…	-
ENSG00000214456	PLIN5	1.64868	0.149586	3.46226	2.69217e-51	1.41552e-49	UP	perilipin 5 [Source:HGNC Symbol;Acc:HGNC:33196]	GO:0023052|GO:0005623|GO:0009987|GO:0008152|GO:0050896|GO:0005488|GO:0051716|GO:0009892|GO:0048523|GO:0050794|GO:0043229|GO:0071704|GO:0009056|GO:0044237|GO:0051641|GO:0023051|GO:0016043|GO:0010884|GO:0043227|GO:0023057|GO:0009893|GO:0009058|GO:0005622|GO:0005515|GO:0019222|GO:0042802|GO:0044255|GO:0010883|GO:0051640|GO:0006082|GO:0044281|GO:0031325|GO:0043231|GO:0019899|GO:0005737|GO:0072593|GO:…		signaling|cell|cellular process|metabolic process|response to stimulus|binding|cellular response to stimulus|negative regulation of metabolic process|negative regulation of cellular process|regulation of cellular process|intracellular organelle|organic substance metabolic process|catabolic process|cellular metabolic process|cellular localization|regulation of signaling|cellular component organiza…	-
ENSG00000137745	MMP13	2.27071	0.207043	3.45514	1.05595e-45	4.53674e-44	UP	matrix metallopeptidase 13 [Source:HGNC Symbol;Acc:HGNC:7159]	GO:0032502|GO:0031012|GO:0040007|GO:0032991|GO:0000003|GO:0005623|GO:0048511|GO:0009987|GO:0005576|GO:0022414|GO:0008152|GO:0030054|GO:0050896|GO:0005488|GO:0003824|GO:0051716|GO:0044877|GO:0050794|GO:0043229|GO:0006807|GO:0051050|GO:0006950|GO:0044702|GO:0071704|GO:0009056|GO:0043167|GO:0009628|GO:0042698|GO:0044237|GO:0051641|GO:0003006|GO:0005911|GO:0009653|GO:0016043|GO:0043227|GO:0009605|GO:…		developmental process|extracellular matrix|growth|macromolecular complex|reproduction|cell|rhythmic process|cellular process|extracellular region|reproductive process|metabolic process|cell junction|response to stimulus|binding|catalytic activity|cellular response to stimulus|macromolecular complex binding|regulation of cellular process|intracellular organelle|nitrogen compound metabolic process|…	-
ENSG00000249992	TMEM158	1.71904	0.158047	3.44318	1.28265e-24	2.21176e-23	UP	transmembrane protein 158 (gene/pseudogene) [Source:HGNC Symbol;Acc:HGNC:30293]	GO:0016020|GO:0005488|GO:0033218|GO:0031224|GO:0042277|GO:0016021		membrane|binding|amide binding|intrinsic component of membrane|peptide binding|integral component of membrane	-
ENSG00000185664	PMEL	2.27562	0.209631	3.44034	1.20021e-80	1.62273e-78	UP	premelanosome protein [Source:HGNC Symbol;Acc:HGNC:10880]	GO:0005623|GO:0016020|GO:0009987|GO:0005576|GO:0005488|GO:0043229|GO:0042175|GO:0016043|GO:0043473|GO:0043227|GO:0071944|GO:0031224|GO:0005622|GO:0005789|GO:0005515|GO:0005886|GO:0012505|GO:0031090|GO:0031982|GO:0043231|GO:0005737|GO:0033059|GO:0005783|GO:0010008|GO:0016021|GO:0005794|GO:0005768|GO:0006996|GO:0016050|GO:0031410|GO:0016023|GO:0048753|GO:0005770|GO:0031988|GO:0005771|GO:0031902|GO:…		cell|membrane|cellular process|extracellular region|binding|intracellular organelle|nuclear outer membrane-endoplasmic reticulum membrane network|cellular component organization|pigmentation|membrane-bounded organelle|cell periphery|intrinsic component of membrane|intracellular|endoplasmic reticulum membrane|protein binding|plasma membrane|endomembrane system|organelle membrane|vesicle|intracellu…	-
ENSG00000124466	LYPD3	2.0091	0.186531	3.42906	1.16798e-38	3.85352e-37	UP	LY6/PLAUR domain containing 3 [Source:HGNC Symbol;Acc:HGNC:24880]	GO:0005623|GO:0016020|GO:0005576|GO:0005488|GO:0050840|GO:0007155|GO:0071944|GO:0031224|GO:0005615|GO:0005515|GO:0005886|GO:0031225|GO:0046658|GO:0031589|GO:0031226|GO:0043236|GO:0016021|GO:0007160		cell|membrane|extracellular region|binding|extracellular matrix binding|cell adhesion|cell periphery|intrinsic component of membrane|extracellular space|protein binding|plasma membrane|anchored component of membrane|anchored component of plasma membrane|cell-substrate adhesion|intrinsic component of plasma membrane|laminin binding|integral component of membrane|cell-matrix adhesion	-
ENSG00000273802	HIST1H2BG	5.15476	0.478634	3.42891	6.83809e-45	2.85999e-43	UP	histone cluster 1, H2bg [Source:HGNC Symbol;Acc:HGNC:4746]	GO:0032991|GO:0002376|GO:0005623|GO:0009987|GO:0005576|GO:0050896|GO:0005488|GO:1903561|GO:0097159|GO:0043229|GO:0006950|GO:0006955|GO:0000785|GO:0016043|GO:0051707|GO:0043227|GO:0009607|GO:0009605|GO:0005615|GO:0032993|GO:0005622|GO:0005515|GO:0043234|GO:0045087|GO:0006959|GO:0003676|GO:0006952|GO:0031982|GO:0022607|GO:0098542|GO:0043231|GO:0005737|GO:0046983|GO:0009617|GO:0000790|GO:0070062|GO:…		macromolecular complex|immune system process|cell|cellular process|extracellular region|response to stimulus|binding|extracellular vesicle|organic cyclic compound binding|intracellular organelle|response to stress|immune response|chromatin|cellular component organization|response to other organism|membrane-bounded organelle|response to biotic stimulus|response to external stimulus|extracellular s…	hsa05203|hsa05034|hsa05322
ENSG00000132879	FBXO44	2.00851	0.188655	3.41231	1.98273e-84	3.01275e-82	UP	F-box protein 44 [Source:HGNC Symbol;Acc:HGNC:24847]	GO:0032991|GO:0005623|GO:0005488|GO:0005622|GO:0005515|GO:0043234|GO:0000151|GO:0031461|GO:1990234|GO:0019005		macromolecular complex|cell|binding|intracellular|protein binding|protein complex|ubiquitin ligase complex|cullin-RING ubiquitin ligase complex|transferase complex|SCF ubiquitin ligase complex	-
ENSG00000183019	MCEMP1	1.0029	0.094331	3.4103	1.67664e-21	2.43483e-20	UP	mast cell-expressed membrane protein 1 [Source:HGNC Symbol;Acc:HGNC:27291]	GO:0016020|GO:0031224|GO:0016021		membrane|intrinsic component of membrane|integral component of membrane	-
ENSG00000254761	RP11-672A2.1	3.68882	0.347055	3.40992	1.62038e-22	2.49072e-21	UP	-			-	-
ENSG00000205436	EXOC3L4	1.19013	0.112228	3.40661	1.66861e-36	4.99301e-35	UP	exocyst complex component 3-like 4 [Source:HGNC Symbol;Acc:HGNC:20120]	GO:0032991|GO:0005623|GO:0009987|GO:0005488|GO:0051641|GO:0071944|GO:0005622|GO:0005515|GO:0043234|GO:0006810|GO:0000145|GO:0005938|GO:0032940|GO:0005737|GO:0000149|GO:0008104|GO:0016192|GO:0006887|GO:0034613|GO:0031503|GO:0046903|GO:0034629|GO:0051601		macromolecular complex|cell|cellular process|binding|cellular localization|cell periphery|intracellular|protein binding|protein complex|transport|exocyst|cell cortex|secretion by cell|cytoplasm|SNARE binding|protein localization|vesicle-mediated transport|exocytosis|cellular protein localization|protein complex localization|secretion|cellular protein complex localization|exocyst localization	-
ENSG00000054179	ENTPD2	39.5938	3.73747	3.40514	9.12965e-153	7.20046e-150	UP	ectonucleoside triphosphate diphosphohydrolase 2 [Source:HGNC Symbol;Acc:HGNC:3364]	GO:0031012|GO:0023052|GO:0005623|GO:0016020|GO:0009987|GO:0005576|GO:0008152|GO:0050896|GO:0005488|GO:0003824|GO:0005604|GO:0036094|GO:1903561|GO:0051716|GO:0042995|GO:0097159|GO:0050794|GO:0043229|GO:0005578|GO:0006807|GO:0006950|GO:0042175|GO:0071704|GO:0009056|GO:0043167|GO:0009628|GO:0009986|GO:0044237|GO:0044297|GO:0016043|GO:0051707|GO:0043227|GO:0071944|GO:0009607|GO:0009605|GO:0016787|GO:…		extracellular matrix|signaling|cell|membrane|cellular process|extracellular region|metabolic process|response to stimulus|binding|catalytic activity|basement membrane|small molecule binding|extracellular vesicle|cellular response to stimulus|cell projection|organic cyclic compound binding|regulation of cellular process|intracellular organelle|proteinaceous extracellular matrix|nitrogen compound m…	hsa00230|hsa04742
ENSG00000065717	TLE2	1.45334	0.137344	3.40351	9.60396e-71	9.16805e-69	UP	transducin like enhancer of split 2 [Source:HGNC Symbol;Acc:HGNC:11838]	GO:0032502|GO:0023052|GO:0005623|GO:0009987|GO:0005576|GO:0008152|GO:0030054|GO:0050896|GO:0005488|GO:0000988|GO:0051716|GO:0009892|GO:0030055|GO:0048523|GO:0050794|GO:0043229|GO:0006807|GO:0071704|GO:0044237|GO:0023051|GO:0000989|GO:0009653|GO:0043227|GO:0023057|GO:0009058|GO:0005615|GO:0005622|GO:0005515|GO:0048856|GO:0019222|GO:0003712|GO:0006725|GO:1901360|GO:0007275|GO:0048513|GO:0034641|GO:…		developmental process|signaling|cell|cellular process|extracellular region|metabolic process|cell junction|response to stimulus|binding|transcription factor activity, protein binding|cellular response to stimulus|negative regulation of metabolic process|cell-substrate junction|negative regulation of cellular process|regulation of cellular process|intracellular organelle|nitrogen compound metaboli…	-
ENSG00000135925	WNT10A	2.23391	0.21126	3.40248	3.16946e-47	1.42454e-45	UP	wingless-type MMTV integration site family member 10A [Source:HGNC Symbol;Acc:HGNC:13829]	GO:0032502|GO:0031012|GO:0023052|GO:0009987|GO:0005576|GO:0008152|GO:0050896|GO:0005488|GO:0051716|GO:0050794|GO:0005578|GO:0071704|GO:0009653|GO:0009893|GO:0005615|GO:0050793|GO:0005515|GO:0048856|GO:0019222|GO:0009888|GO:0007275|GO:0048513|GO:0005102|GO:0031069|GO:0001942|GO:0007423|GO:0071559|GO:0009887|GO:0048729|GO:0007154|GO:0007165|GO:0048869|GO:0010033|GO:0048732|GO:0010468|GO:0007166|GO:…		developmental process|extracellular matrix|signaling|cellular process|extracellular region|metabolic process|response to stimulus|binding|cellular response to stimulus|regulation of cellular process|proteinaceous extracellular matrix|organic substance metabolic process|anatomical structure morphogenesis|positive regulation of metabolic process|extracellular space|regulation of developmental proce…	hsa05200|hsa05166|hsa05205|hsa04390|hsa04310|hsa04550|hsa04916|hsa05217|hsa04340
ENSG00000173727	CMB9-22P13.1	7.19556	0.684848	3.39325	6.12977e-63	4.7111e-61	UP	-			-	-
ENSG00000125848	FLRT3	3.30406	0.314788	3.39179	1.81816e-112	5.84724e-110	UP	fibronectin leucine rich transmembrane protein 3 [Source:HGNC Symbol;Acc:HGNC:3762]	GO:0040011|GO:0032502|GO:0031012|GO:0040007|GO:0004871|GO:0045499|GO:0045202|GO:0023052|GO:0005623|GO:0016020|GO:0009987|GO:0005576|GO:0008152|GO:0030054|GO:0050896|GO:0005488|GO:0060090|GO:0051716|GO:0042995|GO:0009892|GO:0030055|GO:0048523|GO:0050794|GO:0043229|GO:0005578|GO:0006950|GO:0016049|GO:0044089|GO:0005057|GO:0042175|GO:0071704|GO:0044237|GO:0048870|GO:0023051|GO:0005911|GO:0009653|GO:…		locomotion|developmental process|extracellular matrix|growth|signal transducer activity|chemorepellent activity|synapse|signaling|cell|membrane|cellular process|extracellular region|metabolic process|cell junction|response to stimulus|binding|binding, bridging|cellular response to stimulus|cell projection|negative regulation of metabolic process|cell-substrate junction|negative regulation of cell…	-
ENSG00000270021	CTC-203F4.2	1.46467	0.139635	3.39085	8.31051e-24	1.37368e-22	UP	-			-	-
ENSG00000225756	DBH-AS1	2.97098	0.283402	3.39002	5.98986e-39	1.99612e-37	UP	DBH antisense RNA 1 [Source:HGNC Symbol;Acc:HGNC:24155]			-	-
ENSG00000187045	TMPRSS6	1.58385	0.151118	3.38968	1.25934e-50	6.39812e-49	UP	transmembrane protease, serine 6 [Source:HGNC Symbol;Acc:HGNC:16517]	GO:0032502|GO:0023052|GO:0005623|GO:0016020|GO:0009987|GO:0005576|GO:0008152|GO:0050896|GO:0005488|GO:0003824|GO:0051716|GO:0009892|GO:0048523|GO:0050794|GO:0006807|GO:0006950|GO:0071704|GO:0044237|GO:0023051|GO:0009653|GO:0016043|GO:0071944|GO:0009605|GO:0023057|GO:0009893|GO:0016787|GO:0009058|GO:0031224|GO:0005615|GO:0005622|GO:0005515|GO:0005886|GO:0048856|GO:0048646|GO:0019222|GO:0048514|GO:…		developmental process|signaling|cell|membrane|cellular process|extracellular region|metabolic process|response to stimulus|binding|catalytic activity|cellular response to stimulus|negative regulation of metabolic process|negative regulation of cellular process|regulation of cellular process|nitrogen compound metabolic process|response to stress|organic substance metabolic process|cellular metabol…	-
ENSG00000158373	HIST1H2BD	33.0446	3.15864	3.38704	3.65958e-79	4.70785e-77	UP	histone cluster 1, H2bd [Source:HGNC Symbol;Acc:HGNC:4747]	GO:0032991|GO:0005623|GO:0009987|GO:0005576|GO:0005488|GO:1903561|GO:0097159|GO:0043229|GO:0000785|GO:0016043|GO:0043227|GO:0032993|GO:0005622|GO:0005515|GO:0043234|GO:0003676|GO:0031982|GO:0022607|GO:0043231|GO:0005737|GO:0046983|GO:0000790|GO:0070062|GO:0000786|GO:0006996|GO:0051276|GO:0003677|GO:0046982|GO:0006325|GO:0000788|GO:0031981|GO:0005654|GO:0005694|GO:0000228|GO:0006461|GO:0005634|GO:…		macromolecular complex|cell|cellular process|extracellular region|binding|extracellular vesicle|organic cyclic compound binding|intracellular organelle|chromatin|cellular component organization|membrane-bounded organelle|protein-DNA complex|intracellular|protein binding|protein complex|nucleic acid binding|vesicle|cellular component assembly|intracellular membrane-bounded organelle|cytoplasm|prot…	hsa05203|hsa05034|hsa05322
ENSG00000185561	TLCD2	2.46295	0.236124	3.38277	5.50201e-74	5.73126e-72	UP	TLC domain containing 2 [Source:HGNC Symbol;Acc:HGNC:33522]	GO:0016020|GO:0031224|GO:0016021		membrane|intrinsic component of membrane|integral component of membrane	-
ENSG00000167103	PIP5KL1	2.02237	0.19501	3.37443	1.04927e-60	7.39515e-59	UP	phosphatidylinositol-4-phosphate 5-kinase-like 1 [Source:HGNC Symbol;Acc:HGNC:28711]	GO:0005623|GO:0016020|GO:0009987|GO:0008152|GO:0005488|GO:0003824|GO:0036094|GO:0042995|GO:0097159|GO:0071704|GO:0043167|GO:0044237|GO:0005622|GO:0005515|GO:0016740|GO:0044255|GO:0043168|GO:0001882|GO:0016772|GO:0019637|GO:0005737|GO:0006629|GO:0000166|GO:0046486|GO:0035639|GO:0001883|GO:0032549|GO:0016301|GO:0006796|GO:0017076|GO:0030258|GO:0016773|GO:0006644|GO:0005524|GO:0030554|GO:0016310|GO:…		cell|membrane|cellular process|metabolic process|binding|catalytic activity|small molecule binding|cell projection|organic cyclic compound binding|organic substance metabolic process|ion binding|cellular metabolic process|intracellular|protein binding|transferase activity|cellular lipid metabolic process|anion binding|nucleoside binding|transferase activity, transferring phosphorus-containing gro…	hsa01100|hsa04144|hsa00562
ENSG00000148204	CRB2	1.07525	0.104422	3.36418	1.61931e-46	7.17109e-45	UP	crumbs family member 2 [Source:HGNC Symbol;Acc:HGNC:18688]	GO:0032502|GO:0032991|GO:0023052|GO:0005623|GO:0016020|GO:0009987|GO:0005576|GO:0008152|GO:0050896|GO:0005488|GO:1903561|GO:0051716|GO:0009892|GO:0048523|GO:0050794|GO:0006807|GO:0071704|GO:0043167|GO:0044237|GO:0023051|GO:0009653|GO:0016043|GO:0043227|GO:0071944|GO:0009058|GO:0031224|GO:0030234|GO:0050793|GO:0005515|GO:0005886|GO:0043234|GO:0048856|GO:0048646|GO:0019222|GO:0004857|GO:0001756|GO:…		developmental process|macromolecular complex|signaling|cell|membrane|cellular process|extracellular region|metabolic process|response to stimulus|binding|extracellular vesicle|cellular response to stimulus|negative regulation of metabolic process|negative regulation of cellular process|regulation of cellular process|nitrogen compound metabolic process|organic substance metabolic process|ion bindi…	hsa04390
ENSG00000250644	RP11-295K3.1	8.23728	0.800671	3.36289	1.91978e-42	7.30111e-41	UP	-	GO:0005623|GO:0009987|GO:0005576|GO:0008152|GO:0003824|GO:0043229|GO:0071704|GO:0009056|GO:0006914|GO:0043227|GO:0016787|GO:0005615|GO:0005622|GO:0043231|GO:0008233|GO:0005737|GO:0019538|GO:0030163|GO:0005773|GO:0006508|GO:0000323|GO:0070001|GO:0004175|GO:0005764|GO:0004190		cell|cellular process|extracellular region|metabolic process|catalytic activity|intracellular organelle|organic substance metabolic process|catabolic process|autophagy|membrane-bounded organelle|hydrolase activity|extracellular space|intracellular|intracellular membrane-bounded organelle|peptidase activity|cytoplasm|protein metabolic process|protein catabolic process|vacuole|proteolysis|lytic vac…	-
ENSG00000106333	PCOLCE	4.12108	0.401687	3.35888	1.70971e-82	2.45169e-80	UP	procollagen C-endopeptidase enhancer [Source:HGNC Symbol;Acc:HGNC:8738]	GO:0032502|GO:0031012|GO:0009987|GO:0005576|GO:0008152|GO:0005488|GO:1903561|GO:0044877|GO:0050794|GO:0071704|GO:0043167|GO:0044237|GO:0043227|GO:0009893|GO:0005615|GO:0030234|GO:0005515|GO:0048856|GO:0019222|GO:0008201|GO:0007275|GO:0043168|GO:0008047|GO:0031982|GO:0031325|GO:0032403|GO:0043085|GO:0070062|GO:0050790|GO:0019538|GO:0005539|GO:0031323|GO:0032268|GO:0016504|GO:0051345|GO:0005518|GO:…		developmental process|extracellular matrix|cellular process|extracellular region|metabolic process|binding|extracellular vesicle|macromolecular complex binding|regulation of cellular process|organic substance metabolic process|ion binding|cellular metabolic process|membrane-bounded organelle|positive regulation of metabolic process|extracellular space|enzyme regulator activity|protein binding|ana…	-
ENSG00000120885	CLU	31.3837	3.06239	3.35728	1.93798e-130	9.30372e-128	UP	clusterin [Source:HGNC Symbol;Acc:HGNC:2095]	GO:0032502|GO:0031012|GO:0032991|GO:0000003|GO:0002376|GO:0023052|GO:0005623|GO:0048511|GO:0016020|GO:0009987|GO:0005576|GO:0022414|GO:0008152|GO:0050896|GO:0005488|GO:1903561|GO:0051716|GO:0042995|GO:0009892|GO:0048523|GO:0032994|GO:0008283|GO:0034358|GO:0050794|GO:0045321|GO:0043229|GO:0006807|GO:0006950|GO:0044089|GO:0044702|GO:0071704|GO:0009056|GO:0006955|GO:0009628|GO:0009986|GO:0042698|GO:…		developmental process|extracellular matrix|macromolecular complex|reproduction|immune system process|signaling|cell|rhythmic process|membrane|cellular process|extracellular region|reproductive process|metabolic process|response to stimulus|binding|extracellular vesicle|cellular response to stimulus|cell projection|negative regulation of metabolic process|negative regulation of cellular process|pr…	hsa04610
ENSG00000153162	BMP6	8.76579	0.856004	3.35619	3.04507e-95	5.86442e-93	UP	bone morphogenetic protein 6 [Source:HGNC Symbol;Acc:HGNC:1073]	GO:0032502|GO:0040007|GO:0000003|GO:0002376|GO:0023052|GO:0005623|GO:0009987|GO:0005576|GO:0022414|GO:0008152|GO:0050896|GO:0005488|GO:0051716|GO:0009892|GO:0014823|GO:0048523|GO:0008283|GO:0050794|GO:0006807|GO:0051050|GO:0006950|GO:0044702|GO:0071704|GO:0006955|GO:0009628|GO:0044237|GO:0051641|GO:0042445|GO:0003006|GO:0023051|GO:0009653|GO:0051707|GO:0043227|GO:0009607|GO:0009605|GO:0009893|GO:…		developmental process|growth|reproduction|immune system process|signaling|cell|cellular process|extracellular region|reproductive process|metabolic process|response to stimulus|binding|cellular response to stimulus|negative regulation of metabolic process|response to activity|negative regulation of cellular process|cell proliferation|regulation of cellular process|nitrogen compound metabolic proc…	hsa04390|hsa04350|hsa04913
ENSG00000273760	CH17-360D5.3	1.89338	0.185109	3.35451	1.05394e-14	9.86763e-14	UP	-			-	-
ENSG00000204103	MAFB	3.07909	0.301953	3.35011	5.01721e-60	3.41263e-58	UP	v-maf avian musculoaponeurotic fibrosarcoma oncogene homolog B [Source:HGNC Symbol;Acc:HGNC:6408]	GO:0032502|GO:0032991|GO:0002376|GO:0005623|GO:0009987|GO:0008152|GO:0001071|GO:0005488|GO:0002683|GO:0097159|GO:0003700|GO:0048523|GO:0050794|GO:0045321|GO:0043229|GO:0006807|GO:0071704|GO:0044237|GO:0009653|GO:0007155|GO:0043227|GO:0002262|GO:0009893|GO:0009058|GO:0050793|GO:0005622|GO:0002682|GO:0002520|GO:0005515|GO:0043234|GO:0048856|GO:0019222|GO:1903706|GO:0007585|GO:0016337|GO:0045595|GO:…		developmental process|macromolecular complex|immune system process|cell|cellular process|metabolic process|nucleic acid binding transcription factor activity|binding|negative regulation of immune system process|organic cyclic compound binding|transcription factor activity, sequence-specific DNA binding|negative regulation of cellular process|regulation of cellular process|leukocyte activation|int…	-
ENSG00000244242	IFITM10	1.45699	0.143239	3.3465	9.85488e-24	1.62248e-22	UP	interferon induced transmembrane protein 10 [Source:HGNC Symbol;Acc:HGNC:40022]	GO:0005623|GO:0016020|GO:0050896|GO:0071944|GO:0009607|GO:0031224|GO:0005886|GO:0016021		cell|membrane|response to stimulus|cell periphery|response to biotic stimulus|intrinsic component of membrane|plasma membrane|integral component of membrane	-
ENSG00000142233	NTN5	1.29257	0.129569	3.31845	5.99085e-31	1.40842e-29	UP	netrin 5 [Source:HGNC Symbol;Acc:HGNC:25208]	GO:0005576|GO:0005488|GO:0005515		extracellular region|binding|protein binding	-
ENSG00000159713	TPPP3	23.1666	2.32605	3.31609	7.40958e-123	3.06803e-120	UP	tubulin polymerization-promoting protein family member 3 [Source:HGNC Symbol;Acc:HGNC:24162]	GO:0005623|GO:0009987|GO:0005576|GO:0005488|GO:1903561|GO:0043229|GO:0016043|GO:0043227|GO:0005622|GO:0005515|GO:0005874|GO:0031982|GO:0022607|GO:0005737|GO:0070062|GO:0008092|GO:0007017|GO:0006996|GO:0015631|GO:0007010|GO:0006461|GO:0000226|GO:0005856|GO:0034622|GO:0043623|GO:0015630|GO:0031109|GO:0001578|GO:0051258|GO:0046785		cell|cellular process|extracellular region|binding|extracellular vesicle|intracellular organelle|cellular component organization|membrane-bounded organelle|intracellular|protein binding|microtubule|vesicle|cellular component assembly|cytoplasm|extracellular exosome|cytoskeletal protein binding|microtubule-based process|organelle organization|tubulin binding|cytoskeleton organization|protein compl…	-
ENSG00000171431	KRT20	487.961	49.279	3.30772	6.74685e-150	4.96643e-147	UP	keratin 20, type I [Source:HGNC Symbol;Acc:HGNC:20412]	GO:0005198|GO:0005623|GO:0009987|GO:0050896|GO:0005488|GO:0005200|GO:0051716|GO:0050794|GO:0043229|GO:0006950|GO:0051641|GO:0016043|GO:0005622|GO:0005515|GO:0060341|GO:0045103|GO:0006810|GO:0032940|GO:0033554|GO:0005882|GO:0005737|GO:0032880|GO:0045184|GO:0008104|GO:0008219|GO:0006996|GO:0007010|GO:0051223|GO:0015031|GO:0070201|GO:0051046|GO:0009306|GO:0012501|GO:0046903|GO:0045104|GO:0005856|GO:…		structural molecule activity|cell|cellular process|response to stimulus|binding|structural constituent of cytoskeleton|cellular response to stimulus|regulation of cellular process|intracellular organelle|response to stress|cellular localization|cellular component organization|intracellular|protein binding|regulation of cellular localization|intermediate filament-based process|transport|secretion …	-
ENSG00000188886	ASTL	3.1157	0.314911	3.30654	2.97348e-34	8.08673e-33	UP	astacin-like metallo-endopeptidase (M12 family) [Source:HGNC Symbol;Acc:HGNC:31704]	GO:0000003|GO:0005623|GO:0016020|GO:0009987|GO:0022414|GO:0008152|GO:0005488|GO:0003824|GO:0048523|GO:0050794|GO:0043229|GO:0044702|GO:0071704|GO:0043167|GO:0019953|GO:0044237|GO:0007155|GO:0043227|GO:0071944|GO:0009893|GO:0016787|GO:0005622|GO:0005515|GO:0060468|GO:0005886|GO:0012505|GO:0019222|GO:0007343|GO:0031982|GO:0031325|GO:0030141|GO:0043231|GO:0043169|GO:0030133|GO:0008233|GO:0005737|GO:…		reproduction|cell|membrane|cellular process|reproductive process|metabolic process|binding|catalytic activity|negative regulation of cellular process|regulation of cellular process|intracellular organelle|single organism reproductive process|organic substance metabolic process|ion binding|sexual reproduction|cellular metabolic process|cell adhesion|membrane-bounded organelle|cell periphery|positi…	-
ENSG00000196542	SPTSSB	4.78723	0.485216	3.30249	3.35136e-99	7.40092e-97	UP	serine palmitoyltransferase small subunit B [Source:HGNC Symbol;Acc:HGNC:24045]	GO:0032991|GO:0005623|GO:0016020|GO:0009987|GO:0008152|GO:0005488|GO:0003824|GO:0043229|GO:0006807|GO:0042175|GO:0071704|GO:0044237|GO:0043227|GO:0009058|GO:0031224|GO:0005622|GO:0005789|GO:0005515|GO:0043234|GO:0012505|GO:0016740|GO:0031090|GO:0044255|GO:0043231|GO:0016746|GO:0005737|GO:0006629|GO:0005783|GO:0016021|GO:0044249|GO:0006665|GO:0006643|GO:0017059|GO:1990234|GO:0016747|GO:0008610|GO:…		macromolecular complex|cell|membrane|cellular process|metabolic process|binding|catalytic activity|intracellular organelle|nitrogen compound metabolic process|nuclear outer membrane-endoplasmic reticulum membrane network|organic substance metabolic process|cellular metabolic process|membrane-bounded organelle|biosynthetic process|intrinsic component of membrane|intracellular|endoplasmic reticulum…	-
ENSG00000141574	SECTM1	1.50083	0.152445	3.2994	4.87528e-43	1.89324e-41	UP	secreted and transmembrane 1 [Source:HGNC Symbol;Acc:HGNC:10707]	GO:0032502|GO:0004871|GO:0002376|GO:0023052|GO:0005623|GO:0016020|GO:0009987|GO:0005576|GO:0050896|GO:0005488|GO:1903561|GO:0051716|GO:0050794|GO:0043229|GO:0006955|GO:0023051|GO:0043227|GO:0071944|GO:0031224|GO:0005615|GO:0005622|GO:0005515|GO:0005886|GO:0012505|GO:0048856|GO:0009888|GO:0005102|GO:0031982|GO:0043231|GO:0005737|GO:0009966|GO:0010646|GO:0007154|GO:0007165|GO:0070062|GO:0016021|GO:…		developmental process|signal transducer activity|immune system process|signaling|cell|membrane|cellular process|extracellular region|response to stimulus|binding|extracellular vesicle|cellular response to stimulus|regulation of cellular process|intracellular organelle|immune response|regulation of signaling|membrane-bounded organelle|cell periphery|intrinsic component of membrane|extracellular sp…	-
ENSG00000160326	SLC2A6	5.68934	0.578866	3.29696	1.06722e-95	2.14252e-93	UP	solute carrier family 2 (facilitated glucose transporter), member 6 [Source:HGNC Symbol;Acc:HGNC:11011]	GO:0005215|GO:0005623|GO:0016020|GO:0009987|GO:0022857|GO:0071944|GO:0031224|GO:0005886|GO:0006810|GO:0005887|GO:0022891|GO:0031226|GO:0055085|GO:0016021|GO:0006811|GO:0015075|GO:0051119|GO:0034219|GO:0008643|GO:0015293|GO:0015992|GO:0006812|GO:0035428|GO:0008324|GO:0015149|GO:0008645|GO:1904659|GO:0005351|GO:0015672|GO:0005355|GO:0015295|GO:0015758|GO:0046323		transporter activity|cell|membrane|cellular process|transmembrane transporter activity|cell periphery|intrinsic component of membrane|plasma membrane|transport|integral component of plasma membrane|substrate-specific transmembrane transporter activity|intrinsic component of plasma membrane|transmembrane transport|integral component of membrane|ion transport|ion transmembrane transporter activity|…	-
ENSG00000167701	GPT	1.55411	0.158191	3.29634	1.11451e-47	5.10627e-46	UP	glutamic-pyruvate transaminase (alanine aminotransferase) [Source:HGNC Symbol;Acc:HGNC:4552]	GO:0005623|GO:0009987|GO:0005576|GO:0008152|GO:0005488|GO:0003824|GO:1903561|GO:0097159|GO:0006807|GO:0071704|GO:0009056|GO:0043167|GO:0044237|GO:0043227|GO:0048037|GO:0009058|GO:0005615|GO:0005622|GO:0016740|GO:0006082|GO:0034641|GO:0043168|GO:0044281|GO:0031982|GO:0005737|GO:0006520|GO:0070062|GO:0030170|GO:0044249|GO:0005829|GO:0008483|GO:0009063|GO:0008652|GO:0046395|GO:0019752|GO:0004021|GO:…		cell|cellular process|extracellular region|metabolic process|binding|catalytic activity|extracellular vesicle|organic cyclic compound binding|nitrogen compound metabolic process|organic substance metabolic process|catabolic process|ion binding|cellular metabolic process|membrane-bounded organelle|cofactor binding|biosynthetic process|extracellular space|intracellular|transferase activity|organic …	hsa01100|hsa01200|hsa01230|hsa00250|hsa00220|hsa01210
ENSG00000237609	AF064858.10	5.34336	0.544734	3.29412	5.34957e-13	4.41466e-12	UP	-			-	-
ENSG00000131409	LRRC4B	1.27477	0.130067	3.29291	6.17384e-25	1.08148e-23	UP	leucine rich repeat containing 4B [Source:HGNC Symbol;Acc:HGNC:25042]	GO:0032502|GO:0045202|GO:0023052|GO:0005623|GO:0016020|GO:0009987|GO:0008152|GO:0030054|GO:0050896|GO:0005488|GO:0051716|GO:0042995|GO:0009892|GO:0048523|GO:0050794|GO:0044089|GO:0071704|GO:0044237|GO:0023051|GO:0016043|GO:0071944|GO:0023057|GO:0031224|GO:0030234|GO:0050793|GO:0005622|GO:0005515|GO:0005886|GO:0048856|GO:0097060|GO:0019222|GO:0051726|GO:0007049|GO:0004857|GO:0051130|GO:0007275|GO:…		developmental process|synapse|signaling|cell|membrane|cellular process|metabolic process|cell junction|response to stimulus|binding|cellular response to stimulus|cell projection|negative regulation of metabolic process|negative regulation of cellular process|regulation of cellular process|positive regulation of cellular component biogenesis|organic substance metabolic process|cellular metabolic p…	hsa04514
ENSG00000169442	CD52	3.25262	0.333234	3.287	1.20546e-20	1.64731e-19	UP	CD52 molecule [Source:HGNC Symbol;Acc:HGNC:1804]	GO:0005623|GO:0016020|GO:0009987|GO:0008152|GO:0071944|GO:0031224|GO:0005622|GO:0005886|GO:0031225|GO:0005887|GO:0045730|GO:0005737|GO:0042592|GO:0019725|GO:0031226|GO:0016021|GO:0005829|GO:0048878|GO:0055082|GO:0050801|GO:0006873|GO:0030003|GO:0055065|GO:0006875|GO:0006874|GO:0055074|GO:0051480|GO:0007204		cell|membrane|cellular process|metabolic process|cell periphery|intrinsic component of membrane|intracellular|plasma membrane|anchored component of membrane|integral component of plasma membrane|respiratory burst|cytoplasm|homeostatic process|cellular homeostasis|intrinsic component of plasma membrane|integral component of membrane|cytosol|chemical homeostasis|cellular chemical homeostasis|ion ho…	-
ENSG00000241475	RP4-781K5.5	1.42028	0.145605	3.28604	1.3676e-12	1.09213e-11	UP	-			-	-
ENSG00000263470	RP11-160O5.1	4.28872	0.440626	3.28292	4.92431e-20	6.49355e-19	UP	-			-	-
ENSG00000217275	RP1-34B20.4	1.22008	0.125561	3.28051	1.99067e-06	8.94844e-06	UP	-			-	-
ENSG00000142959	BEST4	2.72556	0.283206	3.26663	4.68422e-37	1.43538e-35	UP	bestrophin 4 [Source:HGNC Symbol;Acc:HGNC:17106]	GO:0032991|GO:0005215|GO:0005623|GO:0016020|GO:0009987|GO:0022857|GO:0071944|GO:0031224|GO:0005886|GO:0043234|GO:0006810|GO:0005887|GO:0022891|GO:0031226|GO:1902495|GO:0055085|GO:0016021|GO:0015267|GO:0006811|GO:0015075|GO:0034702|GO:0034220|GO:0006820|GO:0005216|GO:0098656|GO:0034707|GO:0008509|GO:0005253|GO:0015698|GO:0005254|GO:1902476|GO:0006821|GO:0015108		macromolecular complex|transporter activity|cell|membrane|cellular process|transmembrane transporter activity|cell periphery|intrinsic component of membrane|plasma membrane|protein complex|transport|integral component of plasma membrane|substrate-specific transmembrane transporter activity|intrinsic component of plasma membrane|transmembrane transporter complex|transmembrane transport|integral co…	-
ENSG00000161638	ITGA5	1.17751	0.123186	3.25683	4.03299e-75	4.36577e-73	UP	integrin subunit alpha 5 [Source:HGNC Symbol;Acc:HGNC:6141]	GO:0040011|GO:0032502|GO:0032991|GO:0002376|GO:0045202|GO:0007610|GO:0023052|GO:0005623|GO:0016020|GO:0009987|GO:0008152|GO:0030054|GO:0050896|GO:0005488|GO:0051716|GO:0042995|GO:0004872|GO:0030055|GO:0048523|GO:0044877|GO:0050794|GO:0040012|GO:0043229|GO:0006950|GO:0071704|GO:0050900|GO:0043167|GO:0009986|GO:0044237|GO:0048870|GO:0023051|GO:0005911|GO:0040017|GO:0009653|GO:0016043|GO:0007155|GO:…		locomotion|developmental process|macromolecular complex|immune system process|synapse|behavior|signaling|cell|membrane|cellular process|metabolic process|cell junction|response to stimulus|binding|cellular response to stimulus|cell projection|receptor activity|cell-substrate junction|negative regulation of cellular process|macromolecular complex binding|regulation of cellular process|regulation o…	hsa04151|hsa05206|hsa04810|hsa05205|hsa04510|hsa04145|hsa05414|hsa04640|hsa05410|hsa04512|hsa05100|hsa05133|hsa05412|hsa05131
ENSG00000078081	LAMP3	2.75512	0.288268	3.25663	8.46622e-72	8.17619e-70	UP	lysosomal-associated membrane protein 3 [Source:HGNC Symbol;Acc:HGNC:14582]	GO:0002376|GO:0005623|GO:0016020|GO:0050896|GO:0008283|GO:0043229|GO:0006955|GO:0043227|GO:0031224|GO:0005622|GO:0012505|GO:0031090|GO:0002250|GO:0031982|GO:0030141|GO:0043231|GO:0005774|GO:0005737|GO:0012506|GO:0030667|GO:0016021|GO:0097232|GO:0031410|GO:0005773|GO:0016023|GO:0042599|GO:0031988|GO:0030659|GO:0000323|GO:0097208|GO:0097233|GO:0005765|GO:0005764		immune system process|cell|membrane|response to stimulus|cell proliferation|intracellular organelle|immune response|membrane-bounded organelle|intrinsic component of membrane|intracellular|endomembrane system|organelle membrane|adaptive immune response|vesicle|secretory granule|intracellular membrane-bounded organelle|vacuolar membrane|cytoplasm|vesicle membrane|secretory granule membrane|integra…	hsa04142
ENSG00000189410	SH2D5	1.22743	0.128757	3.25292	9.0626e-41	3.25242e-39	UP	SH2 domain containing 5 [Source:HGNC Symbol;Acc:HGNC:28819]	GO:0045202|GO:0005623|GO:0016020|GO:0030054|GO:0005488|GO:0060076|GO:0043229|GO:0071944|GO:0005622|GO:0005515|GO:0005886|GO:0097060|GO:0045211|GO:0014069		synapse|cell|membrane|cell junction|binding|excitatory synapse|intracellular organelle|cell periphery|intracellular|protein binding|plasma membrane|synaptic membrane|postsynaptic membrane|postsynaptic density	-
ENSG00000163536	SERPINI1	2.04174	0.214275	3.25226	1.41919e-45	6.07375e-44	UP	serpin peptidase inhibitor, clade I (neuroserpin), member 1 [Source:HGNC Symbol;Acc:HGNC:8943]	GO:0032502|GO:0009987|GO:0005576|GO:0008152|GO:1903561|GO:0009892|GO:0048523|GO:0050794|GO:0071704|GO:0044237|GO:0007155|GO:0043227|GO:0005615|GO:0030234|GO:0048856|GO:0019222|GO:0004857|GO:0007275|GO:0030155|GO:0031982|GO:0044092|GO:0070062|GO:0050790|GO:0043086|GO:0019538|GO:0031324|GO:0031323|GO:0032268|GO:0007417|GO:0030414|GO:0032269|GO:0051346|GO:0006508|GO:0044267|GO:0007399|GO:0051246|GO:…		developmental process|cellular process|extracellular region|metabolic process|extracellular vesicle|negative regulation of metabolic process|negative regulation of cellular process|regulation of cellular process|organic substance metabolic process|cellular metabolic process|cell adhesion|membrane-bounded organelle|extracellular space|enzyme regulator activity|anatomical structure development|regu…	-
ENSG00000130475	FCHO1	1.9744	0.207945	3.24715	1.70449e-78	2.14681e-76	UP	FCH domain only 1 [Source:HGNC Symbol;Acc:HGNC:29002]	GO:0005623|GO:0016020|GO:0009987|GO:0005488|GO:0044877|GO:0043229|GO:0016043|GO:0043227|GO:0071944|GO:0005905|GO:0005622|GO:0005515|GO:0005886|GO:0012505|GO:0006810|GO:0031982|GO:0022607|GO:0043231|GO:0005737|GO:0032403|GO:0061024|GO:0006996|GO:0016192|GO:0035612|GO:0006900|GO:0016050|GO:0031410|GO:0016023|GO:0031988|GO:0006461|GO:0034622|GO:0043623|GO:0030135|GO:0006897|GO:0030136|GO:0048268|GO:…		cell|membrane|cellular process|binding|macromolecular complex binding|intracellular organelle|cellular component organization|membrane-bounded organelle|cell periphery|coated pit|intracellular|protein binding|plasma membrane|endomembrane system|transport|vesicle|cellular component assembly|intracellular membrane-bounded organelle|cytoplasm|protein complex binding|membrane organization|organelle o…	-
ENSG00000197406	DIO3	2.6225	0.277142	3.24225	1.73823e-27	3.49598e-26	UP	deiodinase, iodothyronine, type III [Source:HGNC Symbol;Acc:HGNC:2885]	GO:0032502|GO:0040007|GO:0005623|GO:0016020|GO:0009987|GO:0008152|GO:0003824|GO:0016491|GO:0043229|GO:0006807|GO:0071704|GO:0009056|GO:0044237|GO:0042445|GO:0045927|GO:0043227|GO:0071944|GO:0040008|GO:0009058|GO:0031224|GO:0050793|GO:0048589|GO:0005622|GO:0005886|GO:0012505|GO:0031090|GO:0006575|GO:0040018|GO:0006725|GO:1901360|GO:0034641|GO:0044281|GO:0042403|GO:0043231|GO:0005737|GO:0035264|GO:…		developmental process|growth|cell|membrane|cellular process|metabolic process|catalytic activity|oxidoreductase activity|intracellular organelle|nitrogen compound metabolic process|organic substance metabolic process|catabolic process|cellular metabolic process|hormone metabolic process|positive regulation of growth|membrane-bounded organelle|cell periphery|regulation of growth|biosynthetic proce…	hsa04919
ENSG00000277075	HIST1H2AE	4.81051	0.510296	3.23678	2.36273e-19	2.98495e-18	UP	histone cluster 1, H2ae [Source:HGNC Symbol;Acc:HGNC:4724]	GO:0032991|GO:0005623|GO:0009987|GO:0005576|GO:0008152|GO:0005488|GO:1903561|GO:0097159|GO:0009892|GO:0048523|GO:0008283|GO:0050794|GO:0043229|GO:0006807|GO:0071704|GO:0044237|GO:0000785|GO:0016043|GO:0043227|GO:0009058|GO:0032993|GO:0005622|GO:0005515|GO:0043234|GO:0019222|GO:0042127|GO:0006725|GO:1901360|GO:0003676|GO:0034641|GO:0031982|GO:0046483|GO:0043231|GO:0046983|GO:0009890|GO:0016458|GO:…		macromolecular complex|cell|cellular process|extracellular region|metabolic process|binding|extracellular vesicle|organic cyclic compound binding|negative regulation of metabolic process|negative regulation of cellular process|cell proliferation|regulation of cellular process|intracellular organelle|nitrogen compound metabolic process|organic substance metabolic process|cellular metabolic process…	hsa05034|hsa05322
ENSG00000112796	ENPP5	3.88396	0.414198	3.22914	4.06383e-83	5.93015e-81	UP	ectonucleotide pyrophosphatase/phosphodiesterase 5 (putative) [Source:HGNC Symbol;Acc:HGNC:13717]	GO:0005623|GO:0016020|GO:0009987|GO:0005576|GO:0008152|GO:0005488|GO:0003824|GO:0043167|GO:0071944|GO:0016787|GO:0031224|GO:0005886|GO:0043169|GO:0007154|GO:0016021|GO:0046872		cell|membrane|cellular process|extracellular region|metabolic process|binding|catalytic activity|ion binding|cell periphery|hydrolase activity|intrinsic component of membrane|plasma membrane|cation binding|cell communication|integral component of membrane|metal ion binding	-
ENSG00000227634	RP11-431K24.3	1.1008	0.117527	3.22749	8.45804e-11	5.7851e-10	UP	-			-	-
ENSG00000262098	CTD-2561B21.10	1.04835	0.111939	3.22733	7.59603e-05	0.000281138	UP	-			-	-
ENSG00000001617	SEMA3F	4.14168	0.442713	3.22577	7.80633e-112	2.41668e-109	UP	sema domain, immunoglobulin domain (Ig), short basic domain, secreted, (semaphorin) 3F [Source:HGNC Symbol;Acc:HGNC:10728]	GO:0040011|GO:0032502|GO:0040007|GO:0045499|GO:0007610|GO:0023052|GO:0009987|GO:0005576|GO:0050896|GO:0005488|GO:0051716|GO:0040013|GO:0048523|GO:0048521|GO:0050794|GO:0040012|GO:0016049|GO:0050795|GO:0048870|GO:0045926|GO:0040017|GO:0009653|GO:0016043|GO:0040008|GO:0009605|GO:0005615|GO:0050793|GO:0048589|GO:0005515|GO:0048856|GO:0051272|GO:0006935|GO:0045595|GO:0009888|GO:0048468|GO:0007275|GO:…		locomotion|developmental process|growth|chemorepellent activity|behavior|signaling|cellular process|extracellular region|response to stimulus|binding|cellular response to stimulus|negative regulation of locomotion|negative regulation of cellular process|negative regulation of behavior|regulation of cellular process|regulation of locomotion|cell growth|regulation of behavior|cell motility|negative…	hsa04360
ENSG00000237813	AC002066.1	1.54607	0.16548	3.22387	5.37984e-16	5.52409e-15	UP	-			-	-
ENSG00000179044	EXOC3L1	1.31099	0.140751	3.21944	1.40839e-39	4.8345e-38	UP	exocyst complex component 3-like 1 [Source:HGNC Symbol;Acc:HGNC:27540]	GO:0032991|GO:0023052|GO:0005623|GO:0009987|GO:0005488|GO:0043229|GO:0051641|GO:0043227|GO:0071944|GO:0005622|GO:0005515|GO:0043234|GO:0012505|GO:0006810|GO:0000145|GO:0005938|GO:0032940|GO:0031982|GO:0030141|GO:0043231|GO:0030133|GO:0005737|GO:0007267|GO:0000149|GO:0008104|GO:0007154|GO:0010817|GO:0016192|GO:0031410|GO:0016023|GO:0006887|GO:0042886|GO:0009914|GO:0031988|GO:0034613|GO:0031503|GO:…		macromolecular complex|signaling|cell|cellular process|binding|intracellular organelle|cellular localization|membrane-bounded organelle|cell periphery|intracellular|protein binding|protein complex|endomembrane system|transport|exocyst|cell cortex|secretion by cell|vesicle|secretory granule|intracellular membrane-bounded organelle|transport vesicle|cytoplasm|cell-cell signaling|SNARE binding|prote…	-
ENSG00000235172	LINC01366	1.17605	0.126934	3.2118	1.0504e-21	1.54574e-20	UP	long intergenic non-protein coding RNA 1366 [Source:HGNC Symbol;Acc:HGNC:27416]			-	-
ENSG00000166816	LDHD	5.53403	0.598851	3.20806	3.91043e-77	4.67628e-75	UP	lactate dehydrogenase D [Source:HGNC Symbol;Acc:HGNC:19708]	GO:0005623|GO:0016020|GO:0008152|GO:0005488|GO:0003824|GO:0036094|GO:0097159|GO:0016491|GO:0043229|GO:0043167|GO:0043227|GO:0048037|GO:0005622|GO:0005515|GO:0031090|GO:0019866|GO:0043168|GO:0016614|GO:0043231|GO:0005737|GO:0031966|GO:0050662|GO:0000166|GO:0055114|GO:0005740|GO:0050660|GO:0004457|GO:0005743|GO:0005739|GO:0004458		cell|membrane|metabolic process|binding|catalytic activity|small molecule binding|organic cyclic compound binding|oxidoreductase activity|intracellular organelle|ion binding|membrane-bounded organelle|cofactor binding|intracellular|protein binding|organelle membrane|organelle inner membrane|anion binding|oxidoreductase activity, acting on CH-OH group of donors|intracellular membrane-bounded organ…	hsa00620
ENSG00000197093	GAL3ST4	1.17816	0.127885	3.20362	8.77395e-60	5.91929e-58	UP	galactose-3-O-sulfotransferase 4 [Source:HGNC Symbol;Acc:HGNC:24145]	GO:0023052|GO:0005623|GO:0016020|GO:0009987|GO:0005576|GO:0008152|GO:0005488|GO:0003824|GO:0036094|GO:1903561|GO:0097159|GO:0043229|GO:0071704|GO:0043167|GO:0044237|GO:0043227|GO:0009058|GO:0031224|GO:0005622|GO:0012505|GO:0016740|GO:0031090|GO:0043168|GO:0001882|GO:0031982|GO:0043231|GO:0005737|GO:0007267|GO:0005975|GO:0007154|GO:0070062|GO:0050656|GO:0000166|GO:0016021|GO:0044249|GO:0019538|GO:…		signaling|cell|membrane|cellular process|extracellular region|metabolic process|binding|catalytic activity|small molecule binding|extracellular vesicle|organic cyclic compound binding|intracellular organelle|organic substance metabolic process|ion binding|cellular metabolic process|membrane-bounded organelle|biosynthetic process|intrinsic component of membrane|intracellular|endomembrane system|tr…	-
ENSG00000281205	LINC00950	1.45101	0.157753	3.20132	1.5904e-44	6.52815e-43	UP	long intergenic non-protein coding RNA 950 [Source:HGNC Symbol;Acc:HGNC:28098]			-	-
ENSG00000090932	DLL3	1.15797	0.126625	3.19297	8.49248e-30	1.88928e-28	UP	delta-like 3 (Drosophila) [Source:HGNC Symbol;Acc:HGNC:2909]	GO:0032502|GO:0023052|GO:0016020|GO:0009987|GO:0050896|GO:0005488|GO:0051716|GO:0048523|GO:0050794|GO:0043167|GO:0009653|GO:0031224|GO:0050793|GO:0005515|GO:0048856|GO:0048646|GO:0001756|GO:0045595|GO:0009888|GO:0048468|GO:0007275|GO:0045596|GO:0048513|GO:0005102|GO:0043169|GO:0007389|GO:0007154|GO:0007165|GO:0048869|GO:0016021|GO:0005112|GO:0050768|GO:0046872|GO:0007166|GO:0007498|GO:0010721|GO:…		developmental process|signaling|membrane|cellular process|response to stimulus|binding|cellular response to stimulus|negative regulation of cellular process|regulation of cellular process|ion binding|anatomical structure morphogenesis|intrinsic component of membrane|regulation of developmental process|protein binding|anatomical structure development|anatomical structure formation involved in morp…	hsa04330
ENSG00000205358	MT1H	5.98512	0.655269	3.19122	2.67949e-36	7.97467e-35	UP	metallothionein 1H [Source:HGNC Symbol;Acc:HGNC:7400]	GO:0040007|GO:0005623|GO:0009987|GO:0050896|GO:0005488|GO:0051716|GO:0043229|GO:0043167|GO:0045926|GO:0043227|GO:0040008|GO:0005622|GO:0005515|GO:0043231|GO:0043169|GO:0005737|GO:0010035|GO:0046872|GO:0010038|GO:0048471|GO:0010043|GO:0071241|GO:0005634|GO:0046686|GO:0071294|GO:0046914|GO:0071248|GO:0071276|GO:0008270		growth|cell|cellular process|response to stimulus|binding|cellular response to stimulus|intracellular organelle|ion binding|negative regulation of growth|membrane-bounded organelle|regulation of growth|intracellular|protein binding|intracellular membrane-bounded organelle|cation binding|cytoplasm|response to inorganic substance|metal ion binding|response to metal ion|perinuclear region of cytopla…	hsa04978
ENSG00000182791	CCDC87	1.5376	0.169354	3.18256	2.92074e-26	5.49714e-25	UP	coiled-coil domain containing 87 [Source:HGNC Symbol;Acc:HGNC:25579]	GO:0009987|GO:0005488|GO:0044877|GO:0016043|GO:0005515|GO:0007049|GO:0022402|GO:0032403|GO:0008092|GO:0051301|GO:0007017|GO:0006996|GO:0015631|GO:0007010|GO:0008017|GO:0000226|GO:0000910		cellular process|binding|macromolecular complex binding|cellular component organization|protein binding|cell cycle|cell cycle process|protein complex binding|cytoskeletal protein binding|cell division|microtubule-based process|organelle organization|tubulin binding|cytoskeleton organization|microtubule binding|microtubule cytoskeleton organization|cytokinesis	-
ENSG00000132746	ALDH3B2	1.02496	0.112978	3.18146	3.04475e-35	8.61293e-34	UP	aldehyde dehydrogenase 3 family member B2 [Source:HGNC Symbol;Acc:HGNC:411]	GO:0008152|GO:0003824|GO:0016491|GO:0071704|GO:0009056|GO:0044281|GO:0016903|GO:0006629|GO:0055114|GO:0006066|GO:0016620|GO:0004029|GO:0046164|GO:0004028|GO:0004030|GO:0006067|GO:0006068		metabolic process|catalytic activity|oxidoreductase activity|organic substance metabolic process|catabolic process|small molecule metabolic process|oxidoreductase activity, acting on the aldehyde or oxo group of donors|lipid metabolic process|oxidation-reduction process|alcohol metabolic process|oxidoreductase activity, acting on the aldehyde or oxo group of donors, NAD or NADP as acceptor|aldehy…	hsa01100|hsa05204|hsa00980|hsa00982|hsa00010|hsa00350|hsa00410|hsa00340|hsa00360
ENSG00000280401	RP11-104F15.9	1.81417	0.200986	3.17414	5.83621e-21	8.12288e-20	UP	-			-	-
ENSG00000228451	SDAD1P1	1.05826	0.117347	3.17284	4.87612e-33	1.25113e-31	UP	SDA1 domain containing 1 pseudogene 1 [Source:HGNC Symbol;Acc:HGNC:31403]			-	-
ENSG00000139160	METTL20	1.02925	0.115172	3.15974	3.09313e-33	8.02348e-32	UP	methyltransferase like 20 [Source:HGNC Symbol;Acc:HGNC:28739]	GO:0005623|GO:0009987|GO:0008152|GO:0003824|GO:0032259|GO:0009892|GO:0048523|GO:0050794|GO:0043229|GO:0071704|GO:0009056|GO:0044237|GO:0043227|GO:0005622|GO:0016740|GO:0019222|GO:0044255|GO:0006082|GO:0044281|GO:0043231|GO:0005737|GO:0044092|GO:0006629|GO:0042180|GO:0045833|GO:0019538|GO:0031324|GO:0031323|GO:0055114|GO:0008168|GO:0043412|GO:0016042|GO:0044242|GO:0006631|GO:0006479|GO:0050994|GO:…		cell|cellular process|metabolic process|catalytic activity|methylation|negative regulation of metabolic process|negative regulation of cellular process|regulation of cellular process|intracellular organelle|organic substance metabolic process|catabolic process|cellular metabolic process|membrane-bounded organelle|intracellular|transferase activity|regulation of metabolic process|cellular lipid me…	-
ENSG00000108813	DLX4	2.45347	0.275226	3.15613	1.78761e-63	1.40653e-61	UP	distal-less homeobox 4 [Source:HGNC Symbol;Acc:HGNC:2917]	GO:0032502|GO:0005623|GO:0009987|GO:0008152|GO:0001071|GO:0005488|GO:0097159|GO:0009892|GO:0003700|GO:0048523|GO:0050794|GO:0043229|GO:0006807|GO:0071704|GO:0044237|GO:0043227|GO:0009058|GO:0005622|GO:0005515|GO:0048856|GO:0019222|GO:0006725|GO:1901360|GO:0007275|GO:0003676|GO:0034641|GO:0046483|GO:0043231|GO:0000981|GO:0009890|GO:0006139|GO:0044249|GO:0031324|GO:0031323|GO:0000982|GO:0003677|GO:…		developmental process|cell|cellular process|metabolic process|nucleic acid binding transcription factor activity|binding|organic cyclic compound binding|negative regulation of metabolic process|transcription factor activity, sequence-specific DNA binding|negative regulation of cellular process|regulation of cellular process|intracellular organelle|nitrogen compound metabolic process|organic subst…	-
ENSG00000105929	ATP6V0A4	1.31315	0.147388	3.15534	5.31987e-40	1.84331e-38	UP	ATPase, H+ transporting, lysosomal V0 subunit a4 [Source:HGNC Symbol;Acc:HGNC:866]	GO:0032991|GO:0005215|GO:0023052|GO:0005623|GO:0016020|GO:0009987|GO:0005576|GO:0008152|GO:0050896|GO:0005488|GO:0003824|GO:1903561|GO:0051716|GO:0042995|GO:0022857|GO:0050794|GO:0043229|GO:0006807|GO:0071704|GO:0044237|GO:0045177|GO:0016043|GO:0043227|GO:0071944|GO:0016787|GO:0009058|GO:0031224|GO:0005622|GO:0005515|GO:0005886|GO:0043234|GO:0012505|GO:0031090|GO:0005903|GO:0006725|GO:0006810|GO:…		macromolecular complex|transporter activity|signaling|cell|membrane|cellular process|extracellular region|metabolic process|response to stimulus|binding|catalytic activity|extracellular vesicle|cellular response to stimulus|cell projection|transmembrane transporter activity|regulation of cellular process|intracellular organelle|nitrogen compound metabolic process|organic substance metabolic proce…	hsa01100|hsa05152|hsa04145|hsa00190|hsa04142|hsa05323|hsa05120|hsa04721|hsa05110|hsa04966
ENSG00000197766	CFD	23.4327	2.64368	3.1479	1.70727e-64	1.39294e-62	UP	complement factor D (adipsin) [Source:HGNC Symbol;Acc:HGNC:2771]	GO:0002376|GO:0005623|GO:0009987|GO:0005576|GO:0008152|GO:0050896|GO:0003824|GO:1903561|GO:0043229|GO:0006950|GO:0071704|GO:0006955|GO:0043227|GO:0016787|GO:0005615|GO:0002684|GO:0005622|GO:0002682|GO:0012505|GO:0050817|GO:0045087|GO:0006959|GO:0006810|GO:0032940|GO:0006952|GO:0031982|GO:0030141|GO:0043231|GO:0008233|GO:0005737|GO:0009611|GO:0001775|GO:0006956|GO:0050776|GO:0050778|GO:0070062|GO:…		immune system process|cell|cellular process|extracellular region|metabolic process|response to stimulus|catalytic activity|extracellular vesicle|intracellular organelle|response to stress|organic substance metabolic process|immune response|membrane-bounded organelle|hydrolase activity|extracellular space|positive regulation of immune system process|intracellular|regulation of immune system proces…	hsa04610|hsa05150
ENSG00000135702	CHST5	1.37766	0.156014	3.14247	4.23812e-28	8.74146e-27	UP	carbohydrate (N-acetylglucosamine 6-O) sulfotransferase 5 [Source:HGNC Symbol;Acc:HGNC:1973]	GO:0005623|GO:0016020|GO:0009987|GO:0008152|GO:0003824|GO:0043229|GO:0006807|GO:0071704|GO:0044237|GO:0043227|GO:0009058|GO:0031224|GO:0005622|GO:0012505|GO:0016740|GO:0031090|GO:0031228|GO:0006082|GO:0044281|GO:0043231|GO:0005737|GO:0005975|GO:0016021|GO:0044249|GO:0019538|GO:0005794|GO:0006790|GO:0043412|GO:0036211|GO:0006040|GO:1901137|GO:0044267|GO:0008146|GO:0042339|GO:0000139|GO:0051923|GO:…		cell|membrane|cellular process|metabolic process|catalytic activity|intracellular organelle|nitrogen compound metabolic process|organic substance metabolic process|cellular metabolic process|membrane-bounded organelle|biosynthetic process|intrinsic component of membrane|intracellular|endomembrane system|transferase activity|organelle membrane|intrinsic component of Golgi membrane|organic acid met…	-
ENSG00000075651	PLD1	8.00471	0.912248	3.13335	1.45707e-137	8.32162e-135	UP	phospholipase D1 [Source:HGNC Symbol;Acc:HGNC:9067]	GO:0040011|GO:0023052|GO:0005623|GO:0016020|GO:0009987|GO:0008152|GO:0050896|GO:0005488|GO:0003824|GO:0051716|GO:0050794|GO:0040012|GO:0043229|GO:0042175|GO:0071704|GO:0009056|GO:0043167|GO:0044237|GO:0045177|GO:0048870|GO:0016043|GO:0043227|GO:0008289|GO:0071944|GO:0009605|GO:0016787|GO:0009058|GO:0005622|GO:0005789|GO:0005515|GO:0005886|GO:0012505|GO:0031090|GO:0044255|GO:0006935|GO:0006810|GO:…		locomotion|signaling|cell|membrane|cellular process|metabolic process|response to stimulus|binding|catalytic activity|cellular response to stimulus|regulation of cellular process|regulation of locomotion|intracellular organelle|nuclear outer membrane-endoplasmic reticulum membrane network|organic substance metabolic process|catabolic process|ion binding|cellular metabolic process|apical part of c…	hsa01100|hsa05200|hsa04144|hsa04014|hsa04024|hsa04072|hsa04071|hsa04724|hsa05231|hsa00564|hsa04666|hsa04912|hsa05212|hsa00565
ENSG00000105290	APLP1	15.8273	1.80955	3.12871	1.21677e-114	4.07127e-112	UP	amyloid beta (A4) precursor-like protein 1 [Source:HGNC Symbol;Acc:HGNC:597]	GO:0032502|GO:0031012|GO:0023052|GO:0005623|GO:0016020|GO:0009987|GO:0005576|GO:0008152|GO:0050896|GO:0005488|GO:0005604|GO:0051716|GO:0009892|GO:0048523|GO:0050794|GO:0005578|GO:0006807|GO:0071704|GO:0043167|GO:0044237|GO:0009653|GO:0007155|GO:0071944|GO:0009058|GO:0031224|GO:0005622|GO:0005515|GO:0005886|GO:0048856|GO:0019222|GO:0042802|GO:0008201|GO:0006725|GO:0006810|GO:1901360|GO:0007275|GO:…		developmental process|extracellular matrix|signaling|cell|membrane|cellular process|extracellular region|metabolic process|response to stimulus|binding|basement membrane|cellular response to stimulus|negative regulation of metabolic process|negative regulation of cellular process|regulation of cellular process|proteinaceous extracellular matrix|nitrogen compound metabolic process|organic substanc…	-
ENSG00000186868	MAPT	1.58794	0.181592	3.12839	3.27075e-45	1.38547e-43	UP	microtubule associated protein tau [Source:HGNC Symbol;Acc:HGNC:6893]	GO:0040011|GO:0032502|GO:0040007|GO:0032991|GO:0000003|GO:0045202|GO:0007610|GO:0005198|GO:0023052|GO:0005623|GO:0016020|GO:0009987|GO:0022414|GO:0008152|GO:0050896|GO:0005488|GO:0005200|GO:0051716|GO:0042995|GO:0044877|GO:0050794|GO:0060076|GO:0043229|GO:0006950|GO:0016049|GO:0044089|GO:0009056|GO:0051051|GO:0044237|GO:0051641|GO:0006914|GO:0048870|GO:0044297|GO:0009653|GO:0016043|GO:0030427|GO:…		locomotion|developmental process|growth|macromolecular complex|reproduction|synapse|behavior|structural molecule activity|signaling|cell|membrane|cellular process|reproductive process|metabolic process|response to stimulus|binding|structural constituent of cytoskeleton|cellular response to stimulus|cell projection|macromolecular complex binding|regulation of cellular process|excitatory synapse|in…	hsa04010|hsa05010
ENSG00000183929	DUSP5P1	1.20274	0.137696	3.12677	1.32399e-10	8.91408e-10	UP	dual specificity phosphatase 5 pseudogene 1 [Source:HGNC Symbol;Acc:HGNC:32020]			-	-
ENSG00000140511	HAPLN3	5.92653	0.679218	3.12524	1.03223e-105	2.89768e-103	UP	hyaluronan and proteoglycan link protein 3 [Source:HGNC Symbol;Acc:HGNC:21446]	GO:0032502|GO:0031012|GO:0005576|GO:0005488|GO:0005578|GO:0007155|GO:0005615|GO:0005515|GO:0048856|GO:0007275|GO:0005539|GO:0007417|GO:0005540|GO:0007399|GO:0001501		developmental process|extracellular matrix|extracellular region|binding|proteinaceous extracellular matrix|cell adhesion|extracellular space|protein binding|anatomical structure development|multicellular organism development|glycosaminoglycan binding|central nervous system development|hyaluronic acid binding|nervous system development|skeletal system development	-
ENSG00000246982	RP1-179N16.6	1.55628	0.178615	3.12317	6.03489e-19	7.46753e-18	UP	-			-	-
ENSG00000010310	GIPR	1.48664	0.17065	3.12294	1.19876e-48	5.73002e-47	UP	gastric inhibitory polypeptide receptor [Source:HGNC Symbol;Acc:HGNC:4271]	GO:0032502|GO:0004871|GO:0023052|GO:0005623|GO:0016020|GO:0009987|GO:0008152|GO:0050896|GO:0005488|GO:0051716|GO:0033218|GO:0004872|GO:0048523|GO:0050794|GO:0042562|GO:0006807|GO:0051050|GO:0006950|GO:0071704|GO:0044237|GO:0051641|GO:0038023|GO:0023051|GO:0071944|GO:0009605|GO:0023057|GO:0009893|GO:0009058|GO:0031224|GO:0005622|GO:0005886|GO:0048856|GO:0019222|GO:0060341|GO:0042277|GO:0017046|GO:…		developmental process|signal transducer activity|signaling|cell|membrane|cellular process|metabolic process|response to stimulus|binding|cellular response to stimulus|amide binding|receptor activity|negative regulation of cellular process|regulation of cellular process|hormone binding|nitrogen compound metabolic process|positive regulation of transport|response to stress|organic substance metabol…	hsa04080|hsa04024
ENSG00000128596	CCDC136	1.13529	0.13089	3.11663	3.00032e-63	2.34954e-61	UP	coiled-coil domain containing 136 [Source:HGNC Symbol;Acc:HGNC:22225]	GO:0016020|GO:0005488|GO:0031224|GO:0005515|GO:0016021		membrane|binding|intrinsic component of membrane|protein binding|integral component of membrane	-
ENSG00000004838	ZMYND10	1.45876	0.168646	3.11267	7.93072e-51	4.08562e-49	UP	zinc finger, MYND-type containing 10 [Source:HGNC Symbol;Acc:HGNC:19412]	GO:0032502|GO:0005623|GO:0009987|GO:0005488|GO:0043229|GO:0043167|GO:0009653|GO:0016043|GO:0005622|GO:0005515|GO:0048856|GO:0048646|GO:0022607|GO:0043169|GO:0005737|GO:0030030|GO:0048869|GO:0007017|GO:0006996|GO:0000902|GO:0005813|GO:0046872|GO:0070286|GO:0007010|GO:0005815|GO:0035082|GO:0044782|GO:0030031|GO:0006461|GO:0070925|GO:0042384|GO:0032990|GO:0048858|GO:0000226|GO:0005856|GO:0060271|GO:…		developmental process|cell|cellular process|binding|intracellular organelle|ion binding|anatomical structure morphogenesis|cellular component organization|intracellular|protein binding|anatomical structure development|anatomical structure formation involved in morphogenesis|cellular component assembly|cation binding|cytoplasm|cell projection organization|cellular developmental process|microtubule…	-
ENSG00000240875	LINC00886	1.81504	0.209916	3.11212	5.02156e-37	1.53591e-35	UP	long intergenic non-protein coding RNA 886 [Source:HGNC Symbol;Acc:HGNC:48572]			-	-
ENSG00000169583	CLIC3	38.2472	4.42778	3.1107	4.11521e-84	6.1962e-82	UP	chloride intracellular channel 3 [Source:HGNC Symbol;Acc:HGNC:2064]	GO:0032991|GO:0005215|GO:0023052|GO:0005623|GO:0016020|GO:0009987|GO:0005576|GO:0050896|GO:0005488|GO:1903561|GO:0051716|GO:0022857|GO:0050794|GO:0043229|GO:0043227|GO:0031224|GO:0005622|GO:0005515|GO:0043234|GO:0006810|GO:0031982|GO:0043231|GO:0005737|GO:0022891|GO:1902495|GO:0007154|GO:0055085|GO:0007165|GO:0070062|GO:0016021|GO:0015267|GO:0006811|GO:0015075|GO:0034765|GO:0034702|GO:0043269|GO:…		macromolecular complex|transporter activity|signaling|cell|membrane|cellular process|extracellular region|response to stimulus|binding|extracellular vesicle|cellular response to stimulus|transmembrane transporter activity|regulation of cellular process|intracellular organelle|membrane-bounded organelle|intrinsic component of membrane|intracellular|protein binding|protein complex|transport|vesicle…	-
ENSG00000108551	RASD1	1.82642	0.211849	3.10791	5.6223e-31	1.3246e-29	UP	RAS, dexamethasone-induced 1 [Source:HGNC Symbol;Acc:HGNC:15828]	GO:0023052|GO:0005623|GO:0016020|GO:0009987|GO:0008152|GO:0050896|GO:0005488|GO:0003824|GO:0036094|GO:0051716|GO:0097159|GO:0009892|GO:0048523|GO:0050794|GO:0043229|GO:0006807|GO:0071704|GO:0043167|GO:0044237|GO:0051641|GO:0043227|GO:0071944|GO:0016787|GO:0009058|GO:0005622|GO:0005515|GO:0005886|GO:0012505|GO:0019222|GO:0006725|GO:0006810|GO:1901360|GO:0034641|GO:0043168|GO:0001882|GO:0046483|GO:…		signaling|cell|membrane|cellular process|metabolic process|response to stimulus|binding|catalytic activity|small molecule binding|cellular response to stimulus|organic cyclic compound binding|negative regulation of metabolic process|negative regulation of cellular process|regulation of cellular process|intracellular organelle|nitrogen compound metabolic process|organic substance metabolic process…	hsa04713
ENSG00000101955	SRPX	3.33288	0.386998	3.10637	3.38409e-48	1.5923e-46	UP	sushi-repeat containing protein, X-linked [Source:HGNC Symbol;Acc:HGNC:11309]	GO:0023052|GO:0005623|GO:0016020|GO:0009987|GO:0050896|GO:0005488|GO:0051716|GO:0048523|GO:0008283|GO:0050794|GO:0043229|GO:0006950|GO:0009986|GO:0006914|GO:0023051|GO:0016043|GO:0007155|GO:0043227|GO:0005622|GO:0005515|GO:0012505|GO:0042127|GO:0006810|GO:0010941|GO:0033554|GO:0022607|GO:0010942|GO:0043231|GO:0005737|GO:0009966|GO:0010646|GO:0007154|GO:0007165|GO:0005783|GO:0060242|GO:0008219|GO:…		signaling|cell|membrane|cellular process|response to stimulus|binding|cellular response to stimulus|negative regulation of cellular process|cell proliferation|regulation of cellular process|intracellular organelle|response to stress|cell surface|autophagy|regulation of signaling|cellular component organization|cell adhesion|membrane-bounded organelle|intracellular|protein binding|endomembrane sys…	-
ENSG00000170442	KRT86	2.13008	0.252348	3.07742	4.9754e-36	1.45721e-34	UP	keratin 86, type II [Source:HGNC Symbol;Acc:HGNC:6463]	GO:0005198|GO:0005623|GO:0005576|GO:0005488|GO:1903561|GO:0043229|GO:0043227|GO:0005615|GO:0005622|GO:0005515|GO:0031982|GO:0005882|GO:0070062|GO:0045095|GO:0005856|GO:0045111		structural molecule activity|cell|extracellular region|binding|extracellular vesicle|intracellular organelle|membrane-bounded organelle|extracellular space|intracellular|protein binding|vesicle|intermediate filament|extracellular exosome|keratin filament|cytoskeleton|intermediate filament cytoskeleton	-
ENSG00000204950	LRRC10B	5.68423	0.67376	3.07666	5.88326e-57	3.64267e-55	UP	leucine rich repeat containing 10B [Source:HGNC Symbol;Acc:HGNC:37215]	GO:0005488|GO:0005515		binding|protein binding	-
ENSG00000217801	RP11-465B22.3	2.79981	0.332814	3.07254	4.76359e-52	2.56159e-50	UP	-			-	-
ENSG00000165125	TRPV6	1.03136	0.123652	3.0602	2.14477e-61	1.53778e-59	UP	transient receptor potential cation channel, subfamily V, member 6 [Source:HGNC Symbol;Acc:HGNC:14006]	GO:0005215|GO:0005623|GO:0016020|GO:0009987|GO:0005576|GO:0005488|GO:1903561|GO:0022857|GO:0050794|GO:0051641|GO:0043227|GO:0071944|GO:0031224|GO:0005515|GO:0005886|GO:0060341|GO:0006810|GO:0060627|GO:0032940|GO:0031982|GO:0005887|GO:0022891|GO:0031226|GO:0005516|GO:0055085|GO:0070062|GO:0016021|GO:0016192|GO:0006887|GO:0015267|GO:0006811|GO:0015075|GO:0017157|GO:0051046|GO:0046903|GO:0034220|GO:…		transporter activity|cell|membrane|cellular process|extracellular region|binding|extracellular vesicle|transmembrane transporter activity|regulation of cellular process|cellular localization|membrane-bounded organelle|cell periphery|intrinsic component of membrane|protein binding|plasma membrane|regulation of cellular localization|transport|regulation of vesicle-mediated transport|secretion by ce…	hsa04970|hsa04978
ENSG00000235169	SMIM1	1.41389	0.170161	3.0547	4.23577e-15	4.10143e-14	UP	small integral membrane protein 1 (Vel blood group) [Source:HGNC Symbol;Acc:HGNC:44204]	GO:0016020|GO:0005576|GO:1903561|GO:0043227|GO:0031224|GO:0031982|GO:0070062|GO:0016021		membrane|extracellular region|extracellular vesicle|membrane-bounded organelle|intrinsic component of membrane|vesicle|extracellular exosome|integral component of membrane	-
ENSG00000088836	SLC4A11	3.86189	0.465826	3.05144	1.56174e-74	1.6528e-72	UP	solute carrier family 4, sodium borate transporter, member 11 [Source:HGNC Symbol;Acc:HGNC:16438]	GO:0005215|GO:0005623|GO:0016020|GO:0009987|GO:0005488|GO:0022857|GO:0071944|GO:0031224|GO:0005515|GO:0005886|GO:0016323|GO:0006810|GO:0042592|GO:0046983|GO:0019725|GO:0022891|GO:0055085|GO:0016021|GO:0048878|GO:0015267|GO:0006811|GO:0055082|GO:0015075|GO:0042044|GO:0034220|GO:0098655|GO:0006820|GO:0015711|GO:0005216|GO:0098656|GO:0015293|GO:0015992|GO:0015297|GO:0008509|GO:0006812|GO:0050801|GO:…		transporter activity|cell|membrane|cellular process|binding|transmembrane transporter activity|cell periphery|intrinsic component of membrane|protein binding|plasma membrane|basolateral plasma membrane|transport|homeostatic process|protein dimerization activity|cellular homeostasis|substrate-specific transmembrane transporter activity|transmembrane transport|integral component of membrane|chemica…	-
ENSG00000151117	TMEM86A	2.28567	0.275898	3.05041	5.03743e-57	3.12481e-55	UP	transmembrane protein 86A [Source:HGNC Symbol;Acc:HGNC:26890]	GO:0016020|GO:0031224|GO:0016021		membrane|intrinsic component of membrane|integral component of membrane	-
ENSG00000204869	IGFL4	1.17142	0.141659	3.04777	1.32499e-29	2.91436e-28	UP	IGF like family member 4 [Source:HGNC Symbol;Acc:HGNC:32931]	GO:0005576|GO:0005488|GO:0005615|GO:0005515		extracellular region|binding|extracellular space|protein binding	-
ENSG00000233198	RNF224	2.32556	0.281455	3.0466	2.27682e-28	4.7404e-27	UP	ring finger protein 224 [Source:HGNC Symbol;Acc:HGNC:41912]	GO:0005488|GO:0043167|GO:0005515|GO:0043169|GO:0046872|GO:0046914|GO:0008270		binding|ion binding|protein binding|cation binding|metal ion binding|transition metal ion binding|zinc ion binding	-
ENSG00000150995	ITPR1	1.20271	0.14605	3.04175	1.22295e-78	1.55212e-76	UP	inositol 1,4,5-trisphosphate receptor, type 1 [Source:HGNC Symbol;Acc:HGNC:6180]	GO:0032502|GO:0032991|GO:0004871|GO:0005215|GO:0002376|GO:0045202|GO:0023052|GO:0005623|GO:0016020|GO:0009987|GO:0008152|GO:0050896|GO:0005488|GO:0051716|GO:0004872|GO:0022857|GO:0048523|GO:0050794|GO:0060076|GO:0043229|GO:0006950|GO:0005057|GO:0042175|GO:0043167|GO:0006955|GO:0009628|GO:0044237|GO:0051641|GO:0038023|GO:0023051|GO:0043227|GO:0008289|GO:0023057|GO:0009893|GO:0031224|GO:0008287|GO:…		developmental process|macromolecular complex|signal transducer activity|transporter activity|immune system process|synapse|signaling|cell|membrane|cellular process|metabolic process|response to stimulus|binding|cellular response to stimulus|receptor activity|transmembrane transporter activity|negative regulation of cellular process|regulation of cellular process|excitatory synapse|intracellular o…	hsa05205|hsa05016|hsa04020|hsa05010|hsa04022|hsa04921|hsa04210|hsa04728|hsa04611|hsa04114|hsa04270|hsa04724|hsa04726|hsa04725|hsa04922|hsa04723|hsa04915|hsa04750|hsa04070|hsa04972|hsa04713|hsa04912|hsa04970|hsa04540|hsa04925|hsa04971|hsa04918|hsa04720|hsa04924|hsa04730
ENSG00000143344	RGL1	1.68034	0.204676	3.03734	1.2557e-36	3.78138e-35	UP	ral guanine nucleotide dissociation stimulator-like 1 [Source:HGNC Symbol;Acc:HGNC:30281]	GO:0023052|GO:0005623|GO:0009987|GO:0008152|GO:0050896|GO:0051716|GO:0050794|GO:0071704|GO:0044237|GO:0009893|GO:0005622|GO:0005085|GO:0019222|GO:0044255|GO:0044281|GO:0005737|GO:0005088|GO:0043085|GO:0007154|GO:0006629|GO:0007165|GO:0050790|GO:0005829|GO:0051345|GO:0008321|GO:0035556|GO:0043087|GO:0043547|GO:0007264		signaling|cell|cellular process|metabolic process|response to stimulus|cellular response to stimulus|regulation of cellular process|organic substance metabolic process|cellular metabolic process|positive regulation of metabolic process|intracellular|guanyl-nucleotide exchange factor activity|regulation of metabolic process|cellular lipid metabolic process|small molecule metabolic process|cytoplas…	hsa04014
ENSG00000101298	SNPH	2.54061	0.309998	3.03484	2.39575e-77	2.87533e-75	UP	syntaphilin [Source:HGNC Symbol;Acc:HGNC:15931]	GO:0032502|GO:0045202|GO:0023052|GO:0005623|GO:0016020|GO:0009987|GO:0030054|GO:0005488|GO:0042995|GO:0043229|GO:0016079|GO:0051641|GO:0044297|GO:0043227|GO:0071944|GO:0031224|GO:0005622|GO:0007269|GO:0005515|GO:0005886|GO:0016081|GO:0048856|GO:0097060|GO:0031090|GO:0051640|GO:0043025|GO:0006810|GO:0007275|GO:0048513|GO:0005874|GO:0032940|GO:0007420|GO:0043231|GO:0005737|GO:0007267|GO:0042734|GO:…		developmental process|synapse|signaling|cell|membrane|cellular process|cell junction|binding|cell projection|intracellular organelle|synaptic vesicle exocytosis|cellular localization|cell body|membrane-bounded organelle|cell periphery|intrinsic component of membrane|intracellular|neurotransmitter secretion|protein binding|plasma membrane|synaptic vesicle docking|anatomical structure development|s…	-
ENSG00000142484	TM4SF5	1.05741	0.129852	3.02559	1.01514e-12	8.19556e-12	UP	transmembrane 4 L six family member 5 [Source:HGNC Symbol;Acc:HGNC:11857]	GO:0005623|GO:0016020|GO:0071944|GO:0031224|GO:0005886|GO:0005887|GO:0031226|GO:0016021		cell|membrane|cell periphery|intrinsic component of membrane|plasma membrane|integral component of plasma membrane|intrinsic component of plasma membrane|integral component of membrane	-
ENSG00000187244	BCAM	27.5295	3.39875	3.0179	5.75768e-96	1.1773e-93	UP	basal cell adhesion molecule (Lutheran blood group) [Source:HGNC Symbol;Acc:HGNC:6722]	GO:0004871|GO:0023052|GO:0005623|GO:0016020|GO:0009987|GO:0005576|GO:0050896|GO:0005488|GO:1903561|GO:0051716|GO:0004872|GO:0050840|GO:0050794|GO:0009986|GO:0038023|GO:0007155|GO:0043227|GO:0071944|GO:0031224|GO:0005515|GO:0005886|GO:0009897|GO:0008022|GO:0031982|GO:0005887|GO:0004888|GO:0031589|GO:0031226|GO:0007154|GO:0007165|GO:0043236|GO:0070062|GO:0016021|GO:0005055|GO:0007160		signal transducer activity|signaling|cell|membrane|cellular process|extracellular region|response to stimulus|binding|extracellular vesicle|cellular response to stimulus|receptor activity|extracellular matrix binding|regulation of cellular process|cell surface|signaling receptor activity|cell adhesion|membrane-bounded organelle|cell periphery|intrinsic component of membrane|protein binding|plasma…	-
ENSG00000259687	LINC01220	1.34737	0.167542	3.00755	6.68075e-10	4.26068e-09	UP	long intergenic non-protein coding RNA 1220 [Source:HGNC Symbol;Acc:HGNC:49664]			-	-
ENSG00000106665	CLIP2	18.9306	2.35487	3.007	4.25704e-119	1.60244e-116	UP	CAP-Gly domain containing linker protein 2 [Source:HGNC Symbol;Acc:HGNC:2586]	GO:0032991|GO:0005623|GO:0005488|GO:0042995|GO:0044877|GO:0043229|GO:0043227|GO:0005622|GO:0005515|GO:0043234|GO:0012505|GO:0005874|GO:0031982|GO:0030141|GO:0043231|GO:0005737|GO:0032403|GO:0043005|GO:1901588|GO:0036477|GO:0005875|GO:0008092|GO:0015631|GO:1990752|GO:0031410|GO:0008017|GO:0016023|GO:0042599|GO:0030425|GO:0031988|GO:0035371|GO:0005881|GO:0005856|GO:0051010|GO:0015630		macromolecular complex|cell|binding|cell projection|macromolecular complex binding|intracellular organelle|membrane-bounded organelle|intracellular|protein binding|protein complex|endomembrane system|microtubule|vesicle|secretory granule|intracellular membrane-bounded organelle|cytoplasm|protein complex binding|neuron projection|dendritic microtubule|somatodendritic compartment|microtubule associ…	-
ENSG00000228222	AC074363.1	1.81238	0.225774	3.00493	8.00571e-08	4.18609e-07	UP	-			-	-
ENSG00000196154	S100A4	7.53333	0.943358	2.99741	3.90388e-40	1.36265e-38	UP	S100 calcium binding protein A4 [Source:HGNC Symbol;Acc:HGNC:10494]	GO:0032502|GO:0023052|GO:0005623|GO:0009987|GO:0005576|GO:0050896|GO:0005488|GO:1903561|GO:0051716|GO:0042995|GO:0097159|GO:0050794|GO:0043229|GO:0043167|GO:0023051|GO:0009653|GO:0016043|GO:0043227|GO:0005615|GO:0005622|GO:0005515|GO:0048856|GO:0042802|GO:0009888|GO:0048468|GO:0007275|GO:0003676|GO:0048513|GO:0005102|GO:0031982|GO:0043231|GO:0043169|GO:0005737|GO:0043005|GO:0009966|GO:0048306|GO:…		developmental process|signaling|cell|cellular process|extracellular region|response to stimulus|binding|extracellular vesicle|cellular response to stimulus|cell projection|organic cyclic compound binding|regulation of cellular process|intracellular organelle|ion binding|regulation of signaling|anatomical structure morphogenesis|cellular component organization|membrane-bounded organelle|extracellu…	-
ENSG00000150782	IL18	5.73536	0.720977	2.99186	2.75554e-70	2.5931e-68	UP	interleukin 18 [Source:HGNC Symbol;Acc:HGNC:5986]	GO:0032502|GO:0002376|GO:0023052|GO:0005623|GO:0009987|GO:0005576|GO:0008152|GO:0050896|GO:0005488|GO:1903561|GO:0051716|GO:0048523|GO:0008283|GO:0050794|GO:0045321|GO:0051050|GO:0006950|GO:0071704|GO:0006955|GO:0044237|GO:0051641|GO:0023051|GO:0009653|GO:0051707|GO:0007155|GO:0043227|GO:0009607|GO:0009605|GO:0009893|GO:0009058|GO:0005615|GO:0002684|GO:0050793|GO:0005622|GO:0002682|GO:1903829|GO:…		developmental process|immune system process|signaling|cell|cellular process|extracellular region|metabolic process|response to stimulus|binding|extracellular vesicle|cellular response to stimulus|negative regulation of cellular process|cell proliferation|regulation of cellular process|leukocyte activation|positive regulation of transport|response to stress|organic substance metabolic process|immu…	hsa04060|hsa05152|hsa05164|hsa05323|hsa05132|hsa05321|hsa04623|hsa04621|hsa05134|hsa05144|hsa05143
ENSG00000065675	PRKCQ	1.22955	0.154679	2.99078	2.89392e-26	5.44975e-25	UP	protein kinase C, theta [Source:HGNC Symbol;Acc:HGNC:9410]	GO:0040011|GO:0032502|GO:0040007|GO:0002376|GO:0045202|GO:0023052|GO:0005623|GO:0016020|GO:0009987|GO:0008152|GO:0050896|GO:0005488|GO:0003824|GO:0036094|GO:0051716|GO:0097159|GO:0048523|GO:0031594|GO:0051606|GO:0008283|GO:0050794|GO:0045321|GO:0043229|GO:0006807|GO:0051050|GO:0006950|GO:0016049|GO:0044089|GO:0071704|GO:0043167|GO:0006955|GO:0009628|GO:0044237|GO:0051641|GO:0048870|GO:0023051|GO:…		locomotion|developmental process|growth|immune system process|synapse|signaling|cell|membrane|cellular process|metabolic process|response to stimulus|binding|catalytic activity|small molecule binding|cellular response to stimulus|organic cyclic compound binding|negative regulation of cellular process|neuromuscular junction|detection of stimulus|cell proliferation|regulation of cellular process|le…	hsa04530|hsa05162|hsa04270|hsa04931|hsa04660|hsa04750|hsa04064|hsa04920
ENSG00000239821	RN7SL513P	1.1964	0.151439	2.98189	0.000419408	0.00138985	UP	RNA, 7SL, cytoplasmic 513, pseudogene [Source:HGNC Symbol;Acc:HGNC:46529]			-	-
ENSG00000155093	PTPRN2	1.49372	0.189103	2.98167	1.32327e-59	8.87314e-58	UP	protein tyrosine phosphatase, receptor type, N polypeptide 2 [Source:HGNC Symbol;Acc:HGNC:9677]	GO:0032991|GO:0004871|GO:0045202|GO:0023052|GO:0005623|GO:0016020|GO:0009987|GO:0008152|GO:0030054|GO:0050896|GO:0005488|GO:0003824|GO:0051716|GO:0042995|GO:0030672|GO:0008021|GO:0004872|GO:0009892|GO:0043229|GO:0071704|GO:0044237|GO:0051641|GO:0038023|GO:0043227|GO:0071944|GO:0016787|GO:0031224|GO:0005622|GO:0005515|GO:0005886|GO:0043234|GO:0012505|GO:0031090|GO:0019222|GO:0010554|GO:0006810|GO:…		macromolecular complex|signal transducer activity|synapse|signaling|cell|membrane|cellular process|metabolic process|cell junction|response to stimulus|binding|catalytic activity|cellular response to stimulus|cell projection|synaptic vesicle membrane|synaptic vesicle|receptor activity|negative regulation of metabolic process|intracellular organelle|organic substance metabolic process|cellular met…	hsa04940
ENSG00000188783	PRELP	1.77157	0.224457	2.98052	2.61871e-49	1.27192e-47	UP	proline/arginine-rich end leucine-rich repeat protein [Source:HGNC Symbol;Acc:HGNC:9357]	GO:0032502|GO:0031012|GO:0005198|GO:0005623|GO:0009987|GO:0005576|GO:0008152|GO:0005488|GO:1903561|GO:0005201|GO:0043229|GO:0005578|GO:0006807|GO:0071704|GO:0009056|GO:0043167|GO:0044237|GO:0043227|GO:0009058|GO:0005615|GO:0005622|GO:0005515|GO:0012505|GO:0048856|GO:0008201|GO:0006082|GO:0007275|GO:0043168|GO:0044281|GO:0031982|GO:0043231|GO:0005737|GO:0005975|GO:0070062|GO:0048869|GO:0044249|GO:…		developmental process|extracellular matrix|structural molecule activity|cell|cellular process|extracellular region|metabolic process|binding|extracellular vesicle|extracellular matrix structural constituent|intracellular organelle|proteinaceous extracellular matrix|nitrogen compound metabolic process|organic substance metabolic process|catabolic process|ion binding|cellular metabolic process|memb…	-
ENSG00000225138	CTD-2228K2.7	5.08419	0.644614	2.97951	1.25086e-99	2.91794e-97	UP	-			-	-
ENSG00000154065	ANKRD29	2.50418	0.317758	2.97834	3.87768e-67	3.33631e-65	UP	ankyrin repeat domain 29 [Source:HGNC Symbol;Acc:HGNC:27110]	GO:0016020|GO:0005488|GO:0031224|GO:0005515|GO:0016021		membrane|binding|intrinsic component of membrane|protein binding|integral component of membrane	-
ENSG00000185467	KPNA7	8.55018	1.08925	2.97262	5.86095e-63	4.51497e-61	UP	karyopherin alpha 7 (importin alpha 8) [Source:HGNC Symbol;Acc:HGNC:21839]	GO:0005215|GO:0023052|GO:0005623|GO:0009987|GO:0050896|GO:0005488|GO:0051716|GO:0033218|GO:0050794|GO:0043229|GO:0051641|GO:0043227|GO:0005622|GO:0005515|GO:0012505|GO:0016032|GO:0042277|GO:0008565|GO:0006810|GO:0043231|GO:0005737|GO:0005635|GO:0045184|GO:0008104|GO:0007154|GO:0007165|GO:0051649|GO:0010033|GO:0051701|GO:0019048|GO:0005829|GO:0019054|GO:0007166|GO:0072594|GO:0034097|GO:0015031|GO:…		transporter activity|signaling|cell|cellular process|response to stimulus|binding|cellular response to stimulus|amide binding|regulation of cellular process|intracellular organelle|cellular localization|membrane-bounded organelle|intracellular|protein binding|endomembrane system|viral process|peptide binding|protein transporter activity|transport|intracellular membrane-bounded organelle|cytoplasm…	-
ENSG00000185168	LINC00482	4.91166	0.625758	2.97253	2.29094e-46	1.0078e-44	UP	long intergenic non-protein coding RNA 482 [Source:HGNC Symbol;Acc:HGNC:26816]			-	-
ENSG00000246877	DNM1P35	1.25287	0.159676	2.97201	1.3178e-22	2.03697e-21	UP	dynamin 1 pseudogene 35 [Source:HGNC Symbol;Acc:HGNC:35182]			-	-
ENSG00000238005	RP11-443B7.1	2.33333	0.29774	2.97027	1.42973e-33	3.75575e-32	UP	-			-	-
ENSG00000234409	CCDC188	5.94395	0.761006	2.96544	9.72615e-36	2.82365e-34	UP	coiled-coil domain containing 188 [Source:HGNC Symbol;Acc:HGNC:51899]			-	-
ENSG00000197471	SPN	1.7232	0.220705	2.9649	7.60262e-34	2.02116e-32	UP	sialophorin [Source:HGNC Symbol;Acc:HGNC:11249]	GO:0040011|GO:0032502|GO:0031012|GO:0004871|GO:0002376|GO:0023052|GO:0005623|GO:0016020|GO:0009987|GO:0005576|GO:0008152|GO:0050896|GO:0005488|GO:0005604|GO:1903561|GO:0051716|GO:0042995|GO:0002683|GO:0004872|GO:0048523|GO:0008283|GO:0050794|GO:0045321|GO:0005578|GO:0006950|GO:0071704|GO:0050900|GO:0006955|GO:0009986|GO:0044237|GO:0038023|GO:0048870|GO:0051707|GO:0007155|GO:0043227|GO:0071944|GO:…		locomotion|developmental process|extracellular matrix|signal transducer activity|immune system process|signaling|cell|membrane|cellular process|extracellular region|metabolic process|response to stimulus|binding|basement membrane|extracellular vesicle|cellular response to stimulus|cell projection|negative regulation of immune system process|receptor activity|negative regulation of cellular proces…	hsa05169|hsa04514
ENSG00000099822	HCN2	2.55751	0.329153	2.95791	2.21729e-42	8.38443e-41	UP	hyperpolarization activated cyclic nucleotide gated potassium channel 2 [Source:HGNC Symbol;Acc:HGNC:4846]	GO:0032991|GO:0005215|GO:0023052|GO:0005623|GO:0016020|GO:0009987|GO:0050896|GO:0005488|GO:0036094|GO:0051716|GO:0097159|GO:0004872|GO:0022857|GO:0050794|GO:0043167|GO:0071944|GO:0031224|GO:0005515|GO:0005886|GO:0043234|GO:0042802|GO:0042391|GO:0006810|GO:0098797|GO:0043168|GO:0005887|GO:0010243|GO:0007267|GO:0022891|GO:0031226|GO:1902495|GO:0007154|GO:0055085|GO:0000166|GO:0071804|GO:0016021|GO:…		macromolecular complex|transporter activity|signaling|cell|membrane|cellular process|response to stimulus|binding|small molecule binding|cellular response to stimulus|organic cyclic compound binding|receptor activity|transmembrane transporter activity|regulation of cellular process|ion binding|cell periphery|intrinsic component of membrane|protein binding|plasma membrane|protein complex|identical…	hsa04024
ENSG00000261040	WFDC21P	2.34147	0.302149	2.95408	1.65961e-33	4.34582e-32	UP	WAP four-disulfide core domain 21, pseudogene [Source:HGNC Symbol;Acc:HGNC:50357]			-	-
ENSG00000106366	SERPINE1	5.10897	0.660071	2.95234	3.60027e-68	3.18024e-66	UP	serpin peptidase inhibitor, clade E (nexin, plasminogen activator inhibitor type 1), member 1 [Source:HGNC Symbol;Acc:HGNC:8583]	GO:0040011|GO:0032502|GO:0031012|GO:0002376|GO:0007610|GO:0023052|GO:0005623|GO:0048511|GO:0016020|GO:0009987|GO:0005576|GO:0008152|GO:0050896|GO:0005488|GO:1903561|GO:0051716|GO:0040013|GO:0009892|GO:0048523|GO:0050794|GO:0040012|GO:0043229|GO:0006807|GO:0051050|GO:0006950|GO:0007623|GO:0048520|GO:0071704|GO:0050900|GO:0044237|GO:0050795|GO:0048870|GO:0023051|GO:0040017|GO:0009653|GO:0016043|GO:…		locomotion|developmental process|extracellular matrix|immune system process|behavior|signaling|cell|rhythmic process|membrane|cellular process|extracellular region|metabolic process|response to stimulus|binding|extracellular vesicle|cellular response to stimulus|negative regulation of locomotion|negative regulation of metabolic process|negative regulation of cellular process|regulation of cellula…	hsa04390|hsa05142|hsa04066|hsa04933|hsa04610|hsa04115
ENSG00000114547	ROPN1B	1.33638	0.172996	2.94951	9.40561e-44	3.75374e-42	UP	rhophilin associated tail protein 1B [Source:HGNC Symbol;Acc:HGNC:31927]	GO:0040011|GO:0000003|GO:0005198|GO:0023052|GO:0005623|GO:0009987|GO:0022414|GO:0050896|GO:0005488|GO:0051716|GO:0042995|GO:0050794|GO:0044702|GO:0032947|GO:0019953|GO:0048870|GO:0016043|GO:0007155|GO:0032504|GO:0005622|GO:0005515|GO:0007340|GO:0005929|GO:0048609|GO:0042802|GO:0007049|GO:0016337|GO:0022402|GO:0030159|GO:0098609|GO:0031514|GO:0005737|GO:0030317|GO:0006928|GO:0046983|GO:0007154|GO:…		locomotion|reproduction|structural molecule activity|signaling|cell|cellular process|reproductive process|response to stimulus|binding|cellular response to stimulus|cell projection|regulation of cellular process|single organism reproductive process|protein complex scaffold|sexual reproduction|cell motility|cellular component organization|cell adhesion|multicellular organism reproduction|intracell…	-
ENSG00000141404	GNAL	2.07862	0.269593	2.94677	3.35102e-18	3.96014e-17	UP	guanine nucleotide binding protein (G protein), alpha activating activity polypeptide, olfactory type [Source:HGNC Symbol;Acc:HGNC:4388]	GO:0004871|GO:0023052|GO:0005623|GO:0016020|GO:0009987|GO:0005576|GO:0008152|GO:0050896|GO:0005488|GO:0003824|GO:0036094|GO:1903561|GO:0051716|GO:0097159|GO:0044877|GO:0050794|GO:0043167|GO:0043227|GO:0071944|GO:0016787|GO:0005515|GO:0005886|GO:0050877|GO:0043168|GO:0001882|GO:0031982|GO:0016817|GO:0043169|GO:0007267|GO:0032403|GO:0007154|GO:0007165|GO:0070062|GO:0000166|GO:0007186|GO:0046872|GO:…		signal transducer activity|signaling|cell|membrane|cellular process|extracellular region|metabolic process|response to stimulus|binding|catalytic activity|small molecule binding|extracellular vesicle|cellular response to stimulus|organic cyclic compound binding|macromolecular complex binding|regulation of cellular process|ion binding|membrane-bounded organelle|cell periphery|hydrolase activity|pr…	hsa04740|hsa04020|hsa05012|hsa04728|hsa05142|hsa05146
ENSG00000099864	PALM	2.0522	0.267265	2.94083	1.88156e-65	1.56208e-63	UP	paralemmin [Source:HGNC Symbol;Acc:HGNC:8594]	GO:0032502|GO:0045202|GO:0023052|GO:0005623|GO:0016020|GO:0009987|GO:0008152|GO:0050896|GO:0005488|GO:0051716|GO:0042995|GO:0009892|GO:0048523|GO:0050794|GO:0060076|GO:0043229|GO:0006807|GO:0044089|GO:0071704|GO:0009628|GO:0044237|GO:0051641|GO:0023051|GO:0009653|GO:0016043|GO:0043227|GO:0071944|GO:0023057|GO:0031252|GO:0009058|GO:0031224|GO:0050793|GO:0005622|GO:0005515|GO:0005886|GO:0048856|GO:…		developmental process|synapse|signaling|cell|membrane|cellular process|metabolic process|response to stimulus|binding|cellular response to stimulus|cell projection|negative regulation of metabolic process|negative regulation of cellular process|regulation of cellular process|excitatory synapse|intracellular organelle|nitrogen compound metabolic process|positive regulation of cellular component bi…	-
ENSG00000107731	UNC5B	12.153	1.58991	2.93429	1.29711e-119	4.99612e-117	UP	unc-5 netrin receptor B [Source:HGNC Symbol;Acc:HGNC:12568]	GO:0040011|GO:0032502|GO:0023052|GO:0005623|GO:0016020|GO:0009987|GO:0050896|GO:0005488|GO:0051716|GO:0048523|GO:0050794|GO:0023051|GO:0009653|GO:0016043|GO:0071944|GO:0009605|GO:0023057|GO:0031224|GO:0005515|GO:0005886|GO:0048856|GO:0048646|GO:0048514|GO:0006935|GO:0048468|GO:0001568|GO:0010941|GO:0007275|GO:0006928|GO:0009966|GO:0060548|GO:0010646|GO:0001525|GO:0007154|GO:0007165|GO:0009968|GO:…		locomotion|developmental process|signaling|cell|membrane|cellular process|response to stimulus|binding|cellular response to stimulus|negative regulation of cellular process|regulation of cellular process|regulation of signaling|anatomical structure morphogenesis|cellular component organization|cell periphery|response to external stimulus|negative regulation of signaling|intrinsic component of mem…	hsa04360
ENSG00000260329	RP11-412D9.4	2.04838	0.26898	2.92891	2.24373e-21	3.21607e-20	UP	-			-	-
ENSG00000256576	RP13-977J11.2	3.07621	0.404692	2.92626	2.56453e-25	4.57458e-24	UP	-			-	-
ENSG00000197191	CYSRT1	3.92729	0.51778	2.92312	4.04054e-21	5.69787e-20	UP	cysteine-rich tail protein 1 [Source:HGNC Symbol;Acc:HGNC:30529]			-	-
ENSG00000277971	XXbac-B562F10.12	2.94443	0.388357	2.92253	3.96656e-08	2.13715e-07	UP	-	GO:0032991|GO:0005623|GO:0009987|GO:0008152|GO:0071704|GO:0044237|GO:0005622|GO:0043234|GO:0051301|GO:0000151|GO:0019538|GO:0043412|GO:0031461|GO:0036211|GO:1990234|GO:0044267|GO:0006464|GO:0031463|GO:0032446|GO:0016567		macromolecular complex|cell|cellular process|metabolic process|organic substance metabolic process|cellular metabolic process|intracellular|protein complex|cell division|ubiquitin ligase complex|protein metabolic process|macromolecule modification|cullin-RING ubiquitin ligase complex|protein modification process|transferase complex|cellular protein metabolic process|cellular protein modification …	-
ENSG00000234028	AC062029.1	1.86648	0.246984	2.91783	5.64324e-46	2.44996e-44	UP	-			-	-
ENSG00000131398	KCNC3	4.4845	0.595705	2.91228	2.55831e-58	1.64233e-56	UP	potassium channel, voltage gated Shaw related subfamily C, member 3 [Source:HGNC Symbol;Acc:HGNC:6235]	GO:0032991|GO:0005215|GO:0023052|GO:0005623|GO:0016020|GO:0009987|GO:0005488|GO:0022857|GO:0050794|GO:0016043|GO:0071944|GO:0031224|GO:0005515|GO:0005886|GO:0043234|GO:0006810|GO:0098797|GO:0022607|GO:0005887|GO:0007267|GO:0022891|GO:0031226|GO:1902495|GO:0007154|GO:0055085|GO:0071804|GO:0016021|GO:0015267|GO:0006811|GO:0015075|GO:0008076|GO:0034765|GO:0034702|GO:0006461|GO:0043269|GO:0071805|GO:…		macromolecular complex|transporter activity|signaling|cell|membrane|cellular process|binding|transmembrane transporter activity|regulation of cellular process|cellular component organization|cell periphery|intrinsic component of membrane|protein binding|plasma membrane|protein complex|transport|plasma membrane protein complex|cellular component assembly|integral component of plasma membrane|cell-…	-
ENSG00000179148	ALOXE3	1.16464	0.155108	2.90854	1.04267e-39	3.59027e-38	UP	arachidonate lipoxygenase 3 [Source:HGNC Symbol;Acc:HGNC:13743]	GO:0032502|GO:0023052|GO:0005623|GO:0009987|GO:0008152|GO:0050896|GO:0005488|GO:0003824|GO:0051716|GO:0016491|GO:0050794|GO:0006807|GO:0016829|GO:0071704|GO:0043167|GO:0044237|GO:0016853|GO:0009058|GO:0005622|GO:0005515|GO:0048856|GO:0044255|GO:0051213|GO:0006082|GO:0007275|GO:0048513|GO:0050877|GO:0034641|GO:0016701|GO:0044281|GO:0043169|GO:0005737|GO:0042592|GO:0048871|GO:0051120|GO:0007154|GO:…		developmental process|signaling|cell|cellular process|metabolic process|response to stimulus|binding|catalytic activity|cellular response to stimulus|oxidoreductase activity|regulation of cellular process|nitrogen compound metabolic process|lyase activity|organic substance metabolic process|ion binding|cellular metabolic process|isomerase activity|biosynthetic process|intracellular|protein bindin…	-
ENSG00000145192	AHSG	1.52547	0.203344	2.90726	8.00761e-30	1.78621e-28	UP	alpha-2-HS-glycoprotein [Source:HGNC Symbol;Acc:HGNC:349]	GO:0032502|GO:0031012|GO:0023052|GO:0009987|GO:0005576|GO:0008152|GO:0050896|GO:1903561|GO:0051716|GO:0009892|GO:0048523|GO:0050794|GO:0051050|GO:0006950|GO:0071704|GO:0044237|GO:0023051|GO:0016043|GO:0043227|GO:0009605|GO:0023057|GO:0005615|GO:0030234|GO:0050793|GO:0072562|GO:0048856|GO:0019222|GO:0004857|GO:0009888|GO:0006810|GO:0051130|GO:0007275|GO:0060627|GO:0048513|GO:0030279|GO:0006952|GO:…		developmental process|extracellular matrix|signaling|cellular process|extracellular region|metabolic process|response to stimulus|extracellular vesicle|cellular response to stimulus|negative regulation of metabolic process|negative regulation of cellular process|regulation of cellular process|positive regulation of transport|response to stress|organic substance metabolic process|cellular metaboli…	-
ENSG00000117016	RIMS3	8.01659	1.07947	2.89266	8.57253e-110	2.51296e-107	UP	regulating synaptic membrane exocytosis 3 [Source:HGNC Symbol;Acc:HGNC:21292]	GO:0045202|GO:0023052|GO:0005623|GO:0009987|GO:0008152|GO:0030054|GO:0050896|GO:0005488|GO:0051716|GO:0048786|GO:0050794|GO:0006950|GO:0016079|GO:0009056|GO:0051641|GO:0006914|GO:0023051|GO:0016043|GO:0007269|GO:0005515|GO:0060341|GO:0050804|GO:0042391|GO:0051640|GO:0044325|GO:0006810|GO:0060627|GO:0032940|GO:0033554|GO:0007267|GO:0051656|GO:0010646|GO:0007154|GO:0000422|GO:0051649|GO:0001505|GO:…		synapse|signaling|cell|cellular process|metabolic process|cell junction|response to stimulus|binding|cellular response to stimulus|presynaptic active zone|regulation of cellular process|response to stress|synaptic vesicle exocytosis|catabolic process|cellular localization|autophagy|regulation of signaling|cellular component organization|neurotransmitter secretion|protein binding|regulation of cel…	-
ENSG00000140092	FBLN5	1.17506	0.158823	2.88724	2.33037e-47	1.05889e-45	UP	fibulin 5 [Source:HGNC Symbol;Acc:HGNC:3602]	GO:0031012|GO:0040007|GO:0009987|GO:0005576|GO:0008152|GO:0050896|GO:0005488|GO:1903561|GO:0051716|GO:0044877|GO:0050794|GO:0005578|GO:0006950|GO:0016049|GO:0043167|GO:0044237|GO:0051641|GO:0071953|GO:0016043|GO:0007155|GO:0043227|GO:0040008|GO:0005615|GO:0005515|GO:0019222|GO:0019430|GO:0042802|GO:0098869|GO:0008022|GO:0006810|GO:0005102|GO:0043062|GO:0031982|GO:0051128|GO:0033554|GO:0022607|GO:…		extracellular matrix|growth|cellular process|extracellular region|metabolic process|response to stimulus|binding|extracellular vesicle|cellular response to stimulus|macromolecular complex binding|regulation of cellular process|proteinaceous extracellular matrix|response to stress|cell growth|ion binding|cellular metabolic process|cellular localization|elastic fiber|cellular component organization…	-
ENSG00000171483	SSX6	1.18044	0.15956	2.88715	4.6659e-16	4.81489e-15	UP	synovial sarcoma, X breakpoint 6 (pseudogene) [Source:HGNC Symbol;Acc:HGNC:19652]			-	-
ENSG00000123453	SARDH	5.48379	0.7415	2.88666	2.34485e-59	1.55657e-57	UP	sarcosine dehydrogenase [Source:HGNC Symbol;Acc:HGNC:10536]	GO:0005623|GO:0009987|GO:0008152|GO:0005488|GO:0003824|GO:0036094|GO:0033218|GO:0097159|GO:0016491|GO:0043229|GO:0006807|GO:0071704|GO:0043167|GO:0044237|GO:0072341|GO:0043227|GO:0048037|GO:0005622|GO:0006575|GO:0005542|GO:0006725|GO:1901360|GO:0006082|GO:0034641|GO:0043168|GO:0044281|GO:0046483|GO:0043231|GO:0005737|GO:0006520|GO:0043177|GO:0051186|GO:0019842|GO:0050662|GO:0000166|GO:0006730|GO:…		cell|cellular process|metabolic process|binding|catalytic activity|small molecule binding|amide binding|organic cyclic compound binding|oxidoreductase activity|intracellular organelle|nitrogen compound metabolic process|organic substance metabolic process|ion binding|cellular metabolic process|modified amino acid binding|membrane-bounded organelle|cofactor binding|intracellular|cellular modified …	hsa01100|hsa00260
ENSG00000103316	CRYM	3.06465	0.417233	2.8768	5.70924e-61	4.06707e-59	UP	crystallin mu [Source:HGNC Symbol;Acc:HGNC:2418]	GO:0005623|GO:0009987|GO:0005576|GO:0008152|GO:0005488|GO:0000988|GO:0003824|GO:0036094|GO:1903561|GO:0097159|GO:0009892|GO:0048523|GO:0016491|GO:0050794|GO:0042562|GO:0043229|GO:0006807|GO:0071704|GO:0009056|GO:0044237|GO:0042445|GO:0000989|GO:0043227|GO:0048037|GO:0009058|GO:0005622|GO:0005515|GO:0019222|GO:0042802|GO:0006575|GO:0003712|GO:0006725|GO:0006810|GO:1901360|GO:0006082|GO:0050877|GO:…		cell|cellular process|extracellular region|metabolic process|binding|transcription factor activity, protein binding|catalytic activity|small molecule binding|extracellular vesicle|organic cyclic compound binding|negative regulation of metabolic process|negative regulation of cellular process|oxidoreductase activity|regulation of cellular process|hormone binding|intracellular organelle|nitrogen co…	-
ENSG00000259520	CTD-2651B20.3	1.0536	0.143604	2.87516	3.38538e-12	2.61766e-11	UP	-			-	-
ENSG00000107738	C10orf54	5.76104	0.786083	2.87357	3.00416e-78	3.74108e-76	UP	chromosome 10 open reading frame 54 [Source:HGNC Symbol;Acc:HGNC:30085]	GO:0032502|GO:0002376|GO:0023052|GO:0005623|GO:0016020|GO:0009987|GO:0008152|GO:0030054|GO:0050896|GO:0005488|GO:0051716|GO:0002683|GO:0048523|GO:0008283|GO:0050794|GO:0045321|GO:0006807|GO:0071704|GO:0006955|GO:0009986|GO:0044237|GO:0023051|GO:0005911|GO:0007155|GO:0071944|GO:0009058|GO:0031224|GO:0050793|GO:0002682|GO:0005515|GO:0005886|GO:0019222|GO:0001818|GO:0042127|GO:0002250|GO:0016337|GO:…		developmental process|immune system process|signaling|cell|membrane|cellular process|metabolic process|cell junction|response to stimulus|binding|cellular response to stimulus|negative regulation of immune system process|negative regulation of cellular process|cell proliferation|regulation of cellular process|leukocyte activation|nitrogen compound metabolic process|organic substance metabolic pro…	-
ENSG00000224596	ZMIZ1-AS1	1.01068	0.138189	2.87062	1.05177e-25	1.91956e-24	UP	ZMIZ1 antisense RNA 1 [Source:HGNC Symbol;Acc:HGNC:27433]			-	-
ENSG00000273443	RP11-54O7.18	1.54187	0.210881	2.87018	9.96853e-11	6.78741e-10	UP	-			-	-
ENSG00000270490	RP11-622C24.1	1.17921	0.161731	2.86615	3.82184e-17	4.24542e-16	UP	-			-	-
ENSG00000234678	RP11-465N4.4	3.77039	0.520445	2.8569	3.89179e-28	8.04214e-27	UP	-			-	-
ENSG00000057704	TMCC3	2.08487	0.290728	2.84221	1.78874e-67	1.55926e-65	UP	transmembrane and coiled-coil domain family 3 [Source:HGNC Symbol;Acc:HGNC:29199]	GO:0016020|GO:0031224|GO:0016021		membrane|intrinsic component of membrane|integral component of membrane	-
ENSG00000187185	CTD-2600O9.1	1.16725	0.162955	2.84057	8.70109e-19	1.06789e-17	UP	-			-	-
ENSG00000196562	SULF2	3.37778	0.471803	2.83982	9.23156e-83	1.32955e-80	UP	sulfatase 2 [Source:HGNC Symbol;Acc:HGNC:20392]	GO:0032502|GO:0023052|GO:0005623|GO:0016020|GO:0009987|GO:0005576|GO:0008152|GO:0050896|GO:0005488|GO:0003824|GO:0051716|GO:0048523|GO:0008283|GO:0050794|GO:0043229|GO:0051050|GO:0006950|GO:0071704|GO:0043167|GO:0009986|GO:0044237|GO:0051641|GO:0023051|GO:0009653|GO:0016043|GO:0043227|GO:0071944|GO:0023057|GO:0016787|GO:0005615|GO:0050793|GO:0005622|GO:1903829|GO:0005886|GO:0012505|GO:0048856|GO:…		developmental process|signaling|cell|membrane|cellular process|extracellular region|metabolic process|response to stimulus|binding|catalytic activity|cellular response to stimulus|negative regulation of cellular process|cell proliferation|regulation of cellular process|intracellular organelle|positive regulation of transport|response to stress|organic substance metabolic process|ion binding|cell …	-
ENSG00000203778	FAM229B	2.13901	0.299857	2.8346	4.74709e-34	1.27843e-32	UP	family with sequence similarity 229 member B [Source:HGNC Symbol;Acc:HGNC:33858]			-	-
ENSG00000277369	RP11-486I11.2	1.08916	0.152931	2.83227	2.49895e-07	1.2431e-06	UP	-			-	-
ENSG00000164938	TP53INP1	2.68075	0.376431	2.83218	1.88442e-63	1.47918e-61	UP	tumor protein p53 inducible nuclear protein 1 [Source:HGNC Symbol;Acc:HGNC:18022]	GO:0016209|GO:0040011|GO:0023052|GO:0005623|GO:0009987|GO:0008152|GO:0050896|GO:0005488|GO:0051716|GO:0040013|GO:0048523|GO:0008283|GO:0050794|GO:0040012|GO:0043229|GO:0006807|GO:0006950|GO:0071704|GO:0009056|GO:0009628|GO:0044237|GO:0006914|GO:0048870|GO:0023051|GO:0016043|GO:0043227|GO:0009893|GO:0009058|GO:0005622|GO:0005515|GO:0019222|GO:0051726|GO:0042127|GO:0007049|GO:0098869|GO:0010506|GO:…		antioxidant activity|locomotion|signaling|cell|cellular process|metabolic process|response to stimulus|binding|cellular response to stimulus|negative regulation of locomotion|negative regulation of cellular process|cell proliferation|regulation of cellular process|regulation of locomotion|intracellular organelle|nitrogen compound metabolic process|response to stress|organic substance metabolic pr…	hsa05166
ENSG00000142606	MMEL1	1.2931	0.181963	2.82911	3.51504e-36	1.03775e-34	UP	membrane metallo-endopeptidase-like 1 [Source:HGNC Symbol;Acc:HGNC:14668]	GO:0016020|GO:0008152|GO:0003824|GO:0071704|GO:0016787|GO:0031224|GO:0008233|GO:0016021|GO:0019538|GO:0006508|GO:0008237|GO:0004175|GO:0004222		membrane|metabolic process|catalytic activity|organic substance metabolic process|hydrolase activity|intrinsic component of membrane|peptidase activity|integral component of membrane|protein metabolic process|proteolysis|metallopeptidase activity|endopeptidase activity|metalloendopeptidase activity	-
ENSG00000188833	ENTPD8	1.46718	0.206639	2.82786	2.01854e-35	5.77411e-34	UP	ectonucleoside triphosphate diphosphohydrolase 8 [Source:HGNC Symbol;Acc:HGNC:24860]	GO:0005623|GO:0016020|GO:0009987|GO:0008152|GO:0005488|GO:0003824|GO:0036094|GO:0097159|GO:0006807|GO:0071704|GO:0043167|GO:0044237|GO:0071944|GO:0016787|GO:0009058|GO:0031224|GO:0005886|GO:0006725|GO:1901360|GO:0034641|GO:0043168|GO:0044281|GO:0001882|GO:0019637|GO:0046483|GO:0016817|GO:0043169|GO:0006139|GO:0055086|GO:0000166|GO:0016021|GO:0044249|GO:0046872|GO:0035639|GO:0001883|GO:0016818|GO:…		cell|membrane|cellular process|metabolic process|binding|catalytic activity|small molecule binding|organic cyclic compound binding|nitrogen compound metabolic process|organic substance metabolic process|ion binding|cellular metabolic process|cell periphery|hydrolase activity|biosynthetic process|intrinsic component of membrane|plasma membrane|cellular aromatic compound metabolic process|organic c…	hsa05169|hsa00230|hsa00240
ENSG00000023445	BIRC3	2.61634	0.368755	2.82681	4.52993e-74	4.74855e-72	UP	baculoviral IAP repeat containing 3 [Source:HGNC Symbol;Acc:HGNC:591]	GO:0032991|GO:0000003|GO:0002376|GO:0023052|GO:0005623|GO:0016020|GO:0009987|GO:0022414|GO:0008152|GO:0050896|GO:0005488|GO:0003824|GO:0051716|GO:0009892|GO:0048523|GO:0050794|GO:0043229|GO:0006950|GO:0044702|GO:0071704|GO:0043167|GO:0006955|GO:0019953|GO:0044237|GO:0023051|GO:0016043|GO:0051707|GO:0043227|GO:0009607|GO:0009605|GO:0009893|GO:0032504|GO:0030234|GO:0016874|GO:0002684|GO:0005622|GO:…		macromolecular complex|reproduction|immune system process|signaling|cell|membrane|cellular process|reproductive process|metabolic process|response to stimulus|binding|catalytic activity|cellular response to stimulus|negative regulation of metabolic process|negative regulation of cellular process|regulation of cellular process|intracellular organelle|response to stress|single organism reproductive…	hsa05200|hsa04510|hsa05202|hsa04210|hsa04120|hsa05145|hsa04668|hsa04064|hsa05222|hsa04621
ENSG00000138613	APH1B	1.27144	0.180944	2.81284	1.80315e-43	7.12762e-42	UP	aph-1 homolog B, gamma secretase subunit [Source:HGNC Symbol;Acc:HGNC:24080]	GO:0040011|GO:0032502|GO:0023052|GO:0005623|GO:0016020|GO:0009987|GO:0008152|GO:0050896|GO:0005488|GO:0003824|GO:0051716|GO:0050794|GO:0043229|GO:0071704|GO:0044237|GO:0009653|GO:0016043|GO:0043227|GO:0071944|GO:0009605|GO:0009893|GO:0016787|GO:0031224|GO:0005622|GO:0005515|GO:0005886|GO:0012505|GO:0048856|GO:0019222|GO:0006935|GO:0048468|GO:0010941|GO:0007275|GO:0031982|GO:0010942|GO:0043231|GO:…		locomotion|developmental process|signaling|cell|membrane|cellular process|metabolic process|response to stimulus|binding|catalytic activity|cellular response to stimulus|regulation of cellular process|intracellular organelle|organic substance metabolic process|cellular metabolic process|anatomical structure morphogenesis|cellular component organization|membrane-bounded organelle|cell periphery|re…	hsa05010|hsa04330
ENSG00000188389	PDCD1	2.48577	0.354484	2.8099	8.24662e-41	2.96279e-39	UP	programmed cell death 1 [Source:HGNC Symbol;Acc:HGNC:8760]	GO:0032502|GO:0004871|GO:0002376|GO:0023052|GO:0005623|GO:0016020|GO:0009987|GO:0050896|GO:0005488|GO:0051716|GO:0002683|GO:0048523|GO:0050794|GO:0045321|GO:0006955|GO:0009986|GO:0007155|GO:0071944|GO:0002507|GO:0031224|GO:0002684|GO:0050793|GO:0002682|GO:0002520|GO:0005515|GO:0005886|GO:0048856|GO:0016337|GO:0006959|GO:0009897|GO:0050867|GO:0010941|GO:0007275|GO:0070489|GO:0002644|GO:0030155|GO:…		developmental process|signal transducer activity|immune system process|signaling|cell|membrane|cellular process|response to stimulus|binding|cellular response to stimulus|negative regulation of immune system process|negative regulation of cellular process|regulation of cellular process|leukocyte activation|immune response|cell surface|cell adhesion|cell periphery|tolerance induction|intrinsic com…	hsa04514|hsa04660
ENSG00000266304	RP11-484N16.1	1.07007	0.152872	2.80731	0.000113405	0.000409567	UP	-			-	-
ENSG00000244067	GSTA2	5.52014	0.788855	2.80687	1.80571e-34	4.95561e-33	UP	glutathione S-transferase alpha 2 [Source:HGNC Symbol;Acc:HGNC:4627]	GO:0032502|GO:0005623|GO:0009987|GO:0005576|GO:0008152|GO:0050896|GO:0005488|GO:0003824|GO:1903561|GO:0051716|GO:0006807|GO:0071704|GO:0044237|GO:0043227|GO:0009058|GO:0005622|GO:0005515|GO:0016740|GO:0048856|GO:0006575|GO:0009888|GO:0009410|GO:0034641|GO:0044281|GO:0031982|GO:0005737|GO:0070062|GO:0016765|GO:0006805|GO:0048869|GO:0044249|GO:0006790|GO:0005829|GO:0006518|GO:0004364|GO:0071466|GO:…		developmental process|cell|cellular process|extracellular region|metabolic process|response to stimulus|binding|catalytic activity|extracellular vesicle|cellular response to stimulus|nitrogen compound metabolic process|organic substance metabolic process|cellular metabolic process|membrane-bounded organelle|biosynthetic process|intracellular|protein binding|transferase activity|anatomical structu…	hsa05204|hsa00980|hsa00982|hsa00480
ENSG00000185669	SNAI3	6.86994	0.98784	2.79795	1.81909e-51	9.6412e-50	UP	snail family zinc finger 3 [Source:HGNC Symbol;Acc:HGNC:18411]	GO:0032991|GO:0005623|GO:0009987|GO:0008152|GO:0001071|GO:0005488|GO:0097159|GO:0009892|GO:0003700|GO:0048523|GO:0050794|GO:0043229|GO:0006807|GO:0071704|GO:0043167|GO:0044237|GO:0043227|GO:0009058|GO:0005622|GO:0043234|GO:0019222|GO:0006725|GO:1901360|GO:0003676|GO:0034641|GO:0046483|GO:0043231|GO:0043169|GO:0000981|GO:0005667|GO:0009890|GO:0006139|GO:0044249|GO:0031324|GO:0031323|GO:0000982|GO:…		macromolecular complex|cell|cellular process|metabolic process|nucleic acid binding transcription factor activity|binding|organic cyclic compound binding|negative regulation of metabolic process|transcription factor activity, sequence-specific DNA binding|negative regulation of cellular process|regulation of cellular process|intracellular organelle|nitrogen compound metabolic process|organic subs…	-
ENSG00000183971	NPW	1.53312	0.221125	2.79354	9.33143e-22	1.37685e-20	UP	neuropeptide W [Source:HGNC Symbol;Acc:HGNC:30509]	GO:0007610|GO:0023052|GO:0009987|GO:0005576|GO:0050896|GO:0005488|GO:0051716|GO:0007631|GO:0050794|GO:0005515|GO:0005102|GO:0007154|GO:0007165|GO:0007186|GO:0001664|GO:0007218		behavior|signaling|cellular process|extracellular region|response to stimulus|binding|cellular response to stimulus|feeding behavior|regulation of cellular process|protein binding|receptor binding|cell communication|signal transduction|G-protein coupled receptor signaling pathway|G-protein coupled receptor binding|neuropeptide signaling pathway	-
ENSG00000226812	RP5-881L22.5	1.28453	0.185496	2.79179	5.76152e-11	4.00525e-10	UP	-			-	-
ENSG00000196890	HIST3H2BB	1.54432	0.223139	2.79095	5.26147e-21	7.35075e-20	UP	histone cluster 3, H2bb [Source:HGNC Symbol;Acc:HGNC:20514]	GO:0032991|GO:0005623|GO:0009987|GO:0005488|GO:0097159|GO:0043229|GO:0000785|GO:0016043|GO:0043227|GO:0032993|GO:0005622|GO:0005515|GO:0043234|GO:0003676|GO:0022607|GO:0043231|GO:0005737|GO:0046983|GO:0000790|GO:0000786|GO:0006996|GO:0051276|GO:0003677|GO:0046982|GO:0006325|GO:0000788|GO:0031981|GO:0005654|GO:0005694|GO:0000228|GO:0006461|GO:0005634|GO:0006334|GO:0034622|GO:0034728|GO:0006333|GO:…		macromolecular complex|cell|cellular process|binding|organic cyclic compound binding|intracellular organelle|chromatin|cellular component organization|membrane-bounded organelle|protein-DNA complex|intracellular|protein binding|protein complex|nucleic acid binding|cellular component assembly|intracellular membrane-bounded organelle|cytoplasm|protein dimerization activity|nuclear chromatin|nucleos…	hsa05203|hsa05034|hsa05322
ENSG00000243514	RPL32P33	1.02806	0.148992	2.78661	0.000178945	0.000626259	UP	ribosomal protein L32 pseudogene 33 [Source:HGNC Symbol;Acc:HGNC:36231]			-	-
ENSG00000103034	NDRG4	1.64444	0.238516	2.78543	1.03662e-60	7.32153e-59	UP	NDRG family member 4 [Source:HGNC Symbol;Acc:HGNC:14466]	GO:0040011|GO:0032502|GO:0040007|GO:0007610|GO:0023052|GO:0005623|GO:0016020|GO:0009987|GO:0008152|GO:0050896|GO:0005488|GO:0051716|GO:0040013|GO:0042995|GO:0048523|GO:0008283|GO:0050794|GO:0040012|GO:0043229|GO:0006950|GO:0016049|GO:0042175|GO:0071704|GO:0009628|GO:0044237|GO:0051641|GO:0048870|GO:0023051|GO:0009653|GO:0016043|GO:0043227|GO:0044708|GO:0071944|GO:0023057|GO:0009893|GO:0031224|GO:…		locomotion|developmental process|growth|behavior|signaling|cell|membrane|cellular process|metabolic process|response to stimulus|binding|cellular response to stimulus|negative regulation of locomotion|cell projection|negative regulation of cellular process|cell proliferation|regulation of cellular process|regulation of locomotion|intracellular organelle|response to stress|cell growth|nuclear oute…	-
ENSG00000105464	GRIN2D	4.7411	0.688974	2.7827	1.9156e-72	1.89983e-70	UP	glutamate receptor, ionotropic, N-methyl D-aspartate 2D [Source:HGNC Symbol;Acc:HGNC:4588]	GO:0040011|GO:0032502|GO:0032991|GO:0004871|GO:0005215|GO:0002376|GO:0045202|GO:0007610|GO:0023052|GO:0005623|GO:0016020|GO:0009987|GO:0008152|GO:0030054|GO:0050896|GO:0005488|GO:0051716|GO:0004872|GO:0022857|GO:0050794|GO:0006950|GO:0071704|GO:0006955|GO:0044237|GO:0038023|GO:0023051|GO:0009653|GO:0016043|GO:0044708|GO:0071944|GO:0009605|GO:0009893|GO:0031224|GO:0005622|GO:0002682|GO:0005515|GO:…		locomotion|developmental process|macromolecular complex|signal transducer activity|transporter activity|immune system process|synapse|behavior|signaling|cell|membrane|cellular process|metabolic process|cell junction|response to stimulus|binding|cellular response to stimulus|receptor activity|transmembrane transporter activity|regulation of cellular process|response to stress|organic substance met…	hsa04080|hsa04024|hsa04020|hsa05034|hsa05010|hsa04724|hsa04713|hsa05031|hsa04720|hsa05014|hsa05030|hsa05033
ENSG00000205076	LGALS7	3.09078	0.453041	2.77026	1.48071e-19	1.8989e-18	UP	lectin, galactoside-binding, soluble, 7 [Source:HGNC Symbol;Acc:HGNC:6568]	GO:0005623|GO:0009987|GO:0005576|GO:0005488|GO:1903561|GO:0043229|GO:0030246|GO:0007155|GO:0043227|GO:0005615|GO:0005622|GO:0031982|GO:0098609|GO:0043231|GO:0005737|GO:0070062|GO:0008219|GO:0098742|GO:0012501|GO:0005634|GO:0007157|GO:0006915		cell|cellular process|extracellular region|binding|extracellular vesicle|intracellular organelle|carbohydrate binding|cell adhesion|membrane-bounded organelle|extracellular space|intracellular|vesicle|cell-cell adhesion|intracellular membrane-bounded organelle|cytoplasm|extracellular exosome|cell death|cell-cell adhesion via plasma-membrane adhesion molecules|programmed cell death|nucleus|heterop…	-
ENSG00000233922	AL133493.2	3.1539	0.464199	2.76432	3.9062e-58	2.48833e-56	UP	-			-	-
ENSG00000203688	RP11-351J23.1	2.29907	0.341262	2.7521	1.66152e-30	3.81942e-29	UP	-			-	-
ENSG00000167771	RCOR2	3.1079	0.461362	2.75197	1.11625e-44	4.59897e-43	UP	REST corepressor 2 [Source:HGNC Symbol;Acc:HGNC:27455]	GO:0005623|GO:0009987|GO:0008152|GO:0005488|GO:0097159|GO:0050794|GO:0043229|GO:0006807|GO:0071704|GO:0044237|GO:0043227|GO:0009058|GO:0005622|GO:0019222|GO:0006725|GO:1901360|GO:0003676|GO:0034641|GO:0046483|GO:0043231|GO:0006139|GO:0044249|GO:0031323|GO:0003677|GO:0010468|GO:0034645|GO:0051252|GO:0010467|GO:0009059|GO:0016070|GO:0005634|GO:0032774|GO:2001141|GO:0006351|GO:0006355|GO:1903506		cell|cellular process|metabolic process|binding|organic cyclic compound binding|regulation of cellular process|intracellular organelle|nitrogen compound metabolic process|organic substance metabolic process|cellular metabolic process|membrane-bounded organelle|biosynthetic process|intracellular|regulation of metabolic process|cellular aromatic compound metabolic process|organic cyclic compound me…	-
ENSG00000254528	RP11-728F11.4	1.79251	0.266147	2.75168	1.12464e-19	1.44844e-18	UP	-			-	-
ENSG00000237721	AF064858.11	5.99197	0.891886	2.7481	2.28332e-19	2.88684e-18	UP	-			-	-
ENSG00000114854	TNNC1	4.48017	0.671879	2.73728	6.9229e-30	1.54738e-28	UP	troponin C type 1 (slow) [Source:HGNC Symbol;Acc:HGNC:11943]	GO:0032502|GO:0032991|GO:0005623|GO:0009987|GO:0008152|GO:0050896|GO:0005488|GO:0044877|GO:0050794|GO:0043229|GO:0043167|GO:0051641|GO:0009653|GO:0043227|GO:0005622|GO:0005515|GO:0043234|GO:0048856|GO:0019222|GO:0042802|GO:0030017|GO:0007507|GO:0060341|GO:0007585|GO:0009888|GO:0006810|GO:0007275|GO:0048513|GO:0032972|GO:0061061|GO:0043231|GO:0043169|GO:0005737|GO:0032970|GO:0003012|GO:0006928|GO:…		developmental process|macromolecular complex|cell|cellular process|metabolic process|response to stimulus|binding|macromolecular complex binding|regulation of cellular process|intracellular organelle|ion binding|cellular localization|anatomical structure morphogenesis|membrane-bounded organelle|intracellular|protein binding|protein complex|anatomical structure development|regulation of metabolic …	hsa04020|hsa04261|hsa05414|hsa05410|hsa04260
ENSG00000117318	ID3	1.02734	0.154364	2.73451	7.08548e-14	6.24386e-13	UP	inhibitor of DNA binding 3, dominant negative helix-loop-helix protein [Source:HGNC Symbol;Acc:HGNC:5362]	GO:0032502|GO:0005623|GO:0048511|GO:0009987|GO:0008152|GO:0050896|GO:0001071|GO:0005488|GO:0000988|GO:0036094|GO:0051716|GO:0097159|GO:0009892|GO:0003700|GO:0048523|GO:0050794|GO:0043229|GO:0006807|GO:0006950|GO:0007623|GO:0071704|GO:0043167|GO:0044237|GO:0000989|GO:0009653|GO:0043227|GO:0008289|GO:0009058|GO:0050793|GO:0005622|GO:0005515|GO:0048856|GO:0019222|GO:0007507|GO:0051726|GO:0007049|GO:…		developmental process|cell|rhythmic process|cellular process|metabolic process|response to stimulus|nucleic acid binding transcription factor activity|binding|transcription factor activity, protein binding|small molecule binding|cellular response to stimulus|organic cyclic compound binding|negative regulation of metabolic process|transcription factor activity, sequence-specific DNA binding|negati…	-
ENSG00000275445	CTD-2649C14.3	1.39445	0.209735	2.73305	5.43694e-07	2.60258e-06	UP	-			-	-
ENSG00000260231	JHDM1D-AS1	7.11188	1.0743	2.72683	4.7583e-62	3.46415e-60	UP	JHDM1D antisense RNA 1 (head to head) [Source:HGNC Symbol;Acc:HGNC:48959]			-	-
ENSG00000100167	2017-09-03	3.12171	0.472948	2.72258	1.91258e-76	2.20746e-74	UP	septin 3 [Source:HGNC Symbol;Acc:HGNC:10750]	GO:0045202|GO:0005623|GO:0009987|GO:0030054|GO:0005488|GO:0036094|GO:0097159|GO:0043229|GO:0043167|GO:0005622|GO:0005515|GO:0007049|GO:0043168|GO:0001882|GO:0005737|GO:0000166|GO:0051301|GO:0035639|GO:0001883|GO:0032549|GO:0017076|GO:0005856|GO:0032561|GO:0005525|GO:0019001		synapse|cell|cellular process|cell junction|binding|small molecule binding|organic cyclic compound binding|intracellular organelle|ion binding|intracellular|protein binding|cell cycle|anion binding|nucleoside binding|cytoplasm|nucleotide binding|cell division|purine ribonucleoside triphosphate binding|purine nucleoside binding|ribonucleoside binding|purine nucleotide binding|cytoskeleton|guanyl r…	hsa05100
ENSG00000114923	SLC4A3	1.60996	0.245089	2.71564	1.929e-43	7.61599e-42	UP	solute carrier family 4 (anion exchanger), member 3 [Source:HGNC Symbol;Acc:HGNC:11029]	GO:0005215|GO:0005623|GO:0016020|GO:0009987|GO:0022857|GO:0071944|GO:0031224|GO:0005886|GO:0006810|GO:0005887|GO:0042592|GO:0019725|GO:0022891|GO:0031226|GO:0055085|GO:0016021|GO:0048878|GO:0006811|GO:0055082|GO:0015075|GO:0034220|GO:0006820|GO:0015711|GO:0098656|GO:0015297|GO:0008509|GO:0050801|GO:0006873|GO:0015301|GO:0015701|GO:0015698|GO:0030003|GO:1902476|GO:0006821|GO:0005452|GO:0006885|GO:…		transporter activity|cell|membrane|cellular process|transmembrane transporter activity|cell periphery|intrinsic component of membrane|plasma membrane|transport|integral component of plasma membrane|homeostatic process|cellular homeostasis|substrate-specific transmembrane transporter activity|intrinsic component of plasma membrane|transmembrane transport|integral component of membrane|chemical hom…	-
ENSG00000165092	ALDH1A1	9.008	1.37316	2.71371	1.52793e-72	1.52908e-70	UP	aldehyde dehydrogenase 1 family member A1 [Source:HGNC Symbol;Acc:HGNC:402]	GO:0005623|GO:0009987|GO:0005576|GO:0008152|GO:0050896|GO:0005488|GO:0003824|GO:1903561|GO:0051716|GO:0097159|GO:0016491|GO:0042562|GO:0071704|GO:0044237|GO:0042445|GO:0043227|GO:0008289|GO:0009893|GO:0030234|GO:0005622|GO:0019222|GO:0006081|GO:0044255|GO:0009410|GO:0005496|GO:0008047|GO:0044281|GO:0031982|GO:0005497|GO:0005737|GO:0016903|GO:0043085|GO:0006629|GO:0070062|GO:0006805|GO:0050790|GO:…		cell|cellular process|extracellular region|metabolic process|response to stimulus|binding|catalytic activity|extracellular vesicle|cellular response to stimulus|organic cyclic compound binding|oxidoreductase activity|hormone binding|organic substance metabolic process|cellular metabolic process|hormone metabolic process|membrane-bounded organelle|lipid binding|positive regulation of metabolic pro…	hsa01100|hsa00830
ENSG00000127588	GNG13	1.47714	0.225305	2.71286	4.02719e-10	2.61058e-09	UP	guanine nucleotide binding protein (G protein), gamma 13 [Source:HGNC Symbol;Acc:HGNC:14131]	GO:0032991|GO:0004871|GO:0023052|GO:0005623|GO:0016020|GO:0009987|GO:0008152|GO:0050896|GO:0005488|GO:0051716|GO:0019898|GO:0042995|GO:0050794|GO:0044237|GO:0071944|GO:0005622|GO:0005515|GO:0005886|GO:0043234|GO:0009898|GO:0098797|GO:0050877|GO:0015980|GO:0044281|GO:0010243|GO:0031234|GO:0098562|GO:0043005|GO:0019897|GO:0036477|GO:0007154|GO:0031681|GO:0007165|GO:0009725|GO:0005834|GO:0006091|GO:…		macromolecular complex|signal transducer activity|signaling|cell|membrane|cellular process|metabolic process|response to stimulus|binding|cellular response to stimulus|extrinsic component of membrane|cell projection|regulation of cellular process|cellular metabolic process|cell periphery|intracellular|protein binding|plasma membrane|protein complex|cytoplasmic side of plasma membrane|plasma membr…	hsa04740|hsa05200|hsa04151|hsa04014|hsa04062|hsa05034|hsa04728|hsa04724|hsa04726|hsa04725|hsa04723|hsa04713|hsa05032|hsa04727|hsa04742
ENSG00000185112	FAM43A	9.42831	1.43897	2.71196	9.01309e-72	8.67903e-70	UP	family with sequence similarity 43 member A [Source:HGNC Symbol;Acc:HGNC:26888]	GO:0005488|GO:0005515		binding|protein binding	-
ENSG00000225969	ABHD11-AS1	10.1341	1.54831	2.71045	4.75134e-29	1.02399e-27	UP	ABHD11 antisense RNA 1 (tail to tail) [Source:HGNC Symbol;Acc:HGNC:18289]			-	-
ENSG00000162148	PPP1R32	1.02976	0.157988	2.70441	3.06942e-18	3.63383e-17	UP	protein phosphatase 1 regulatory subunit 32 [Source:HGNC Symbol;Acc:HGNC:28869]	GO:0005488|GO:0005515|GO:0019899|GO:0019902		binding|protein binding|enzyme binding|phosphatase binding	-
ENSG00000279700	RP13-554M15.2	1.38251	0.212413	2.70235	2.82077e-13	2.38058e-12	UP	-			-	-
ENSG00000225039	LINC01058	1.25327	0.192656	2.7016	4.20992e-05	0.000161498	UP	long intergenic non-protein coding RNA 1058 [Source:HGNC Symbol;Acc:HGNC:49061]			-	-
ENSG00000125148	MT2A	39.5304	6.07828	2.70123	1.17072e-40	4.18793e-39	UP	metallothionein 2A [Source:HGNC Symbol;Acc:HGNC:7406]	GO:0040007|GO:0002376|GO:0023052|GO:0005623|GO:0009987|GO:0050896|GO:0005488|GO:0051716|GO:0050794|GO:0043229|GO:0006950|GO:0043167|GO:0006955|GO:0008144|GO:0045926|GO:0043227|GO:0040008|GO:0005622|GO:0005515|GO:0045087|GO:0006952|GO:0043231|GO:0043169|GO:0005737|GO:0042592|GO:0019725|GO:0042493|GO:0007154|GO:0007165|GO:0010035|GO:0010033|GO:0005829|GO:0046872|GO:0007166|GO:0034097|GO:0048878|GO:…		growth|immune system process|signaling|cell|cellular process|response to stimulus|binding|cellular response to stimulus|regulation of cellular process|intracellular organelle|response to stress|ion binding|immune response|drug binding|negative regulation of growth|membrane-bounded organelle|regulation of growth|intracellular|protein binding|innate immune response|defense response|intracellular me…	hsa04978
ENSG00000261089	RP11-435I10.3	1.09094	0.167771	2.70101	1.05389e-08	5.98595e-08	UP	-			-	-
ENSG00000122735	DNAI1	1.00489	0.154698	2.69951	7.2067e-26	1.33141e-24	UP	dynein, axonemal, intermediate chain 1 [Source:HGNC Symbol;Acc:HGNC:2954]	GO:0040011|GO:0032502|GO:0032991|GO:0005623|GO:0009987|GO:0008152|GO:0005488|GO:0003824|GO:0042995|GO:0043229|GO:0048870|GO:0009653|GO:0016043|GO:0016787|GO:0005622|GO:0005515|GO:0043234|GO:0048856|GO:0005929|GO:0048646|GO:0007507|GO:0005930|GO:0007275|GO:0048513|GO:0005874|GO:0016817|GO:0022607|GO:0007389|GO:0030317|GO:0006928|GO:0005875|GO:0030030|GO:0048869|GO:0007017|GO:0006996|GO:0000902|GO:…		locomotion|developmental process|macromolecular complex|cell|cellular process|metabolic process|binding|catalytic activity|cell projection|intracellular organelle|cell motility|anatomical structure morphogenesis|cellular component organization|hydrolase activity|intracellular|protein binding|protein complex|anatomical structure development|cilium|anatomical structure formation involved in morphog…	hsa05016
ENSG00000244468	RP11-206M11.7	1.02763	0.15833	2.69831	3.68336e-05	0.000142221	UP	-			-	-
ENSG00000235092	ID2-AS1	2.36974	0.365177	2.69806	6.19618e-42	2.31136e-40	UP	ID2 antisense RNA 1 (head to head) [Source:HGNC Symbol;Acc:HGNC:51103]			-	-
ENSG00000123240	OPTN	7.47457	1.15405	2.69528	6.06811e-94	1.13563e-91	UP	optineurin [Source:HGNC Symbol;Acc:HGNC:17142]	GO:0023052|GO:0005623|GO:0016020|GO:0009987|GO:0008152|GO:0050896|GO:0005488|GO:0060090|GO:0051716|GO:0009892|GO:0048523|GO:0050794|GO:0043229|GO:0006950|GO:0071704|GO:0044237|GO:0051641|GO:0006914|GO:0023051|GO:0016043|GO:0051707|GO:0043227|GO:0009607|GO:0009605|GO:0023057|GO:0005622|GO:0005515|GO:0012505|GO:0031090|GO:0019222|GO:0042802|GO:0001920|GO:0007049|GO:0032182|GO:0008022|GO:0006810|GO:…		signaling|cell|membrane|cellular process|metabolic process|response to stimulus|binding|binding, bridging|cellular response to stimulus|negative regulation of metabolic process|negative regulation of cellular process|regulation of cellular process|intracellular organelle|response to stress|organic substance metabolic process|cellular metabolic process|cellular localization|autophagy|regulation of…	-
ENSG00000237586	RP11-383J24.2	1.14531	0.177105	2.69307	2.42659e-05	9.61721e-05	UP	-			-	-
ENSG00000163364	LINC01116	1.13965	0.176502	2.69084	3.53476e-15	3.44177e-14	UP	long intergenic non-protein coding RNA 1116 [Source:HGNC Symbol;Acc:HGNC:49259]			-	-
ENSG00000163879	DNALI1	1.06284	0.164716	2.68987	4.92409e-33	1.26246e-31	UP	dynein, axonemal, light intermediate chain 1 [Source:HGNC Symbol;Acc:HGNC:14353]	GO:0032991|GO:0000003|GO:0005623|GO:0009987|GO:0022414|GO:0008152|GO:0005488|GO:0003824|GO:0042995|GO:0043229|GO:0044702|GO:0019953|GO:0016787|GO:0005622|GO:0005515|GO:0043234|GO:0005929|GO:0005930|GO:0016817|GO:0005737|GO:0045502|GO:0006928|GO:0005875|GO:0009566|GO:0005858|GO:0045504|GO:0016818|GO:0007338|GO:0030286|GO:0030175|GO:0005856|GO:0015630|GO:0016462|GO:0017111|GO:0003774|GO:0003777		macromolecular complex|reproduction|cell|cellular process|reproductive process|metabolic process|binding|catalytic activity|cell projection|intracellular organelle|single organism reproductive process|sexual reproduction|hydrolase activity|intracellular|protein binding|protein complex|cilium|axoneme|hydrolase activity, acting on acid anhydrides|cytoplasm|dynein binding|movement of cell or subcell…	hsa05016
ENSG00000130203	APOE	1.21729	0.189746	2.68153	5.21315e-21	7.28939e-20	UP	apolipoprotein E [Source:HGNC Symbol;Acc:HGNC:613]	GO:0016209|GO:0040011|GO:0032502|GO:0031012|GO:0040007|GO:0032991|GO:0005215|GO:0023052|GO:0005623|GO:0016020|GO:0009987|GO:0005576|GO:0008152|GO:0050896|GO:0005488|GO:0036094|GO:1903561|GO:0051716|GO:0040013|GO:0042995|GO:0033218|GO:0097159|GO:0009892|GO:0048523|GO:0032994|GO:0051606|GO:0044877|GO:0008283|GO:0034358|GO:0050794|GO:0040012|GO:0043229|GO:0006807|GO:0051050|GO:0006950|GO:0016049|GO:…		antioxidant activity|locomotion|developmental process|extracellular matrix|growth|macromolecular complex|transporter activity|signaling|cell|membrane|cellular process|extracellular region|metabolic process|response to stimulus|binding|small molecule binding|extracellular vesicle|cellular response to stimulus|negative regulation of locomotion|cell projection|amide binding|organic cyclic compound b…	hsa05010
ENSG00000171346	KRT15	2.19743	0.342896	2.67997	8.5208e-77	1.00089e-74	UP	keratin 15, type I [Source:HGNC Symbol;Acc:HGNC:6421]	GO:0032502|GO:0005198|GO:0005623|GO:0009987|GO:0005576|GO:0008152|GO:0050896|GO:0005488|GO:1903561|GO:0005200|GO:0051716|GO:0043229|GO:0006950|GO:0009056|GO:0006914|GO:0016043|GO:0043227|GO:0005622|GO:0005515|GO:0048856|GO:0009888|GO:0031982|GO:0033554|GO:0005882|GO:0043231|GO:0097110|GO:0000422|GO:0070062|GO:0016236|GO:0006996|GO:1903008|GO:0000423|GO:0007005|GO:0060429|GO:0005856|GO:0005634|GO:…		developmental process|structural molecule activity|cell|cellular process|extracellular region|metabolic process|response to stimulus|binding|extracellular vesicle|structural constituent of cytoskeleton|cellular response to stimulus|intracellular organelle|response to stress|catabolic process|autophagy|cellular component organization|membrane-bounded organelle|intracellular|protein binding|anatomi…	-
ENSG00000160233	LRRC3	1.88874	0.29512	2.67805	3.1602e-47	1.4223e-45	UP	leucine rich repeat containing 3 [Source:HGNC Symbol;Acc:HGNC:14965]	GO:0016020|GO:0005488|GO:0031224|GO:0005515|GO:0016021		membrane|binding|intrinsic component of membrane|protein binding|integral component of membrane	-
ENSG00000128274	A4GALT	11.7635	1.83824	2.67792	1.97888e-80	2.63255e-78	UP	alpha 1,4-galactosyltransferase [Source:HGNC Symbol;Acc:HGNC:18149]	GO:0005623|GO:0016020|GO:0009987|GO:0005576|GO:0008152|GO:0005488|GO:0003824|GO:1903561|GO:0015643|GO:0043229|GO:0006807|GO:0071704|GO:0044237|GO:0016043|GO:0043227|GO:0009058|GO:0031224|GO:0005622|GO:0012505|GO:0016740|GO:0031090|GO:0006486|GO:0044255|GO:0031228|GO:0031982|GO:0043231|GO:0005737|GO:0005975|GO:0061024|GO:0006629|GO:0070062|GO:0016757|GO:0016021|GO:0044249|GO:0019538|GO:0031301|GO:…		cell|membrane|cellular process|extracellular region|metabolic process|binding|catalytic activity|extracellular vesicle|toxic substance binding|intracellular organelle|nitrogen compound metabolic process|organic substance metabolic process|cellular metabolic process|cellular component organization|membrane-bounded organelle|biosynthetic process|intrinsic component of membrane|intracellular|endomem…	hsa01100|hsa00603
ENSG00000171119	NRTN	2.30726	0.360683	2.67738	1.79539e-11	1.30365e-10	UP	neurturin [Source:HGNC Symbol;Acc:HGNC:8007]	GO:0040011|GO:0032502|GO:0023052|GO:0005623|GO:0009987|GO:0005576|GO:0008152|GO:0050896|GO:0005488|GO:0051716|GO:0042995|GO:0050794|GO:0071704|GO:0044237|GO:0048870|GO:0009653|GO:0016043|GO:0009605|GO:0005622|GO:0005515|GO:0048856|GO:0006935|GO:0009888|GO:0048468|GO:0007275|GO:0048513|GO:0005102|GO:0006928|GO:0043005|GO:0007154|GO:0016477|GO:0007165|GO:0021675|GO:0030030|GO:0048869|GO:0019538|GO:…		locomotion|developmental process|signaling|cell|cellular process|extracellular region|metabolic process|response to stimulus|binding|cellular response to stimulus|cell projection|regulation of cellular process|organic substance metabolic process|cellular metabolic process|cell motility|anatomical structure morphogenesis|cellular component organization|response to external stimulus|intracellular|p…	-
ENSG00000135424	ITGA7	2.46246	0.385413	2.67562	2.06729e-77	2.49015e-75	UP	integrin subunit alpha 7 [Source:HGNC Symbol;Acc:HGNC:6143]	GO:0032502|GO:0032991|GO:0023052|GO:0005623|GO:0016020|GO:0009987|GO:0050896|GO:0005488|GO:0051716|GO:0050794|GO:0043167|GO:0009986|GO:0009653|GO:0016043|GO:0007155|GO:0071944|GO:0031224|GO:0050793|GO:0005515|GO:0005886|GO:0043234|GO:0048856|GO:0048646|GO:0016337|GO:0008360|GO:0009888|GO:0098797|GO:0007275|GO:0048513|GO:0043062|GO:0051128|GO:0098609|GO:0061061|GO:0005887|GO:0043169|GO:0043235|GO:…		developmental process|macromolecular complex|signaling|cell|membrane|cellular process|response to stimulus|binding|cellular response to stimulus|regulation of cellular process|ion binding|cell surface|anatomical structure morphogenesis|cellular component organization|cell adhesion|cell periphery|intrinsic component of membrane|regulation of developmental process|protein binding|plasma membrane|pr…	hsa04151|hsa04810|hsa04510|hsa05414|hsa05410|hsa04512|hsa05412
ENSG00000128564	VGF	5.55848	0.871536	2.67306	4.21488e-84	6.31756e-82	UP	VGF nerve growth factor inducible [Source:HGNC Symbol;Acc:HGNC:12684]	GO:0032502|GO:0000003|GO:0023052|GO:0005623|GO:0048511|GO:0009987|GO:0005576|GO:0022414|GO:0008152|GO:0050896|GO:0005488|GO:0050794|GO:0043229|GO:0006950|GO:0044702|GO:0009628|GO:0042698|GO:0019953|GO:0044237|GO:0003006|GO:0023051|GO:0051707|GO:0043227|GO:0009607|GO:0009605|GO:0032504|GO:0005615|GO:0005622|GO:0022602|GO:0005515|GO:0012505|GO:0048856|GO:0048609|GO:0045137|GO:0050804|GO:0006810|GO:…		developmental process|reproduction|signaling|cell|rhythmic process|cellular process|extracellular region|reproductive process|metabolic process|response to stimulus|binding|regulation of cellular process|intracellular organelle|response to stress|single organism reproductive process|response to abiotic stimulus|ovulation cycle|sexual reproduction|cellular metabolic process|developmental process i…	-
ENSG00000036672	USP2	1.46239	0.230192	2.66742	2.5985e-43	1.01864e-41	UP	ubiquitin specific peptidase 2 [Source:HGNC Symbol;Acc:HGNC:12618]	GO:0032502|GO:0007610|GO:0005623|GO:0048511|GO:0009987|GO:0008152|GO:0050896|GO:0005488|GO:0003824|GO:0042752|GO:0009892|GO:0048523|GO:0007622|GO:0050794|GO:0043229|GO:0006807|GO:0007623|GO:0071704|GO:0009056|GO:0043167|GO:0009628|GO:0044237|GO:0043227|GO:0044708|GO:0071944|GO:0009605|GO:0016787|GO:0009058|GO:0050793|GO:0005622|GO:0005515|GO:0007626|GO:0048856|GO:0019222|GO:0042802|GO:0051726|GO:…		developmental process|behavior|cell|rhythmic process|cellular process|metabolic process|response to stimulus|binding|catalytic activity|regulation of circadian rhythm|negative regulation of metabolic process|negative regulation of cellular process|rhythmic behavior|regulation of cellular process|intracellular organelle|nitrogen compound metabolic process|circadian rhythm|organic substance metabol…	-
ENSG00000272347	RP11-43F13.4	1.09561	0.173612	2.6578	2.96855e-11	2.11288e-10	UP	-			-	-
ENSG00000233680	HNRNPA1P27	1.435	0.227533	2.6569	6.25654e-10	3.99784e-09	UP	heterogeneous nuclear ribonucleoprotein A1 pseudogene 27 [Source:HGNC Symbol;Acc:HGNC:39545]			-	-
ENSG00000281189	GHET1	2.35964	0.374285	2.65636	2.21981e-21	3.18455e-20	UP	gastric carcinoma proliferation enhancing transcript 1 [Source:HGNC Symbol;Acc:HGNC:49425]			-	-
ENSG00000267355	RPL9P29	1.69015	0.268233	2.6556	6.08089e-08	3.21516e-07	UP	ribosomal protein L9 pseudogene 29 [Source:HGNC Symbol;Acc:HGNC:35533]			-	-
ENSG00000100321	SYNGR1	4.12982	0.659139	2.64742	1.13768e-84	1.75282e-82	UP	synaptogyrin 1 [Source:HGNC Symbol;Acc:HGNC:11498]	GO:0045202|GO:0023052|GO:0005623|GO:0016020|GO:0009987|GO:0030054|GO:0005488|GO:0042995|GO:0030672|GO:0008021|GO:0031594|GO:0050794|GO:0043229|GO:0051641|GO:0023051|GO:0043227|GO:0031224|GO:0005622|GO:0005515|GO:0012505|GO:0031090|GO:0050804|GO:0006810|GO:0043195|GO:0031982|GO:0050803|GO:0043231|GO:0030133|GO:0005737|GO:0007267|GO:0012506|GO:0043005|GO:0045184|GO:0030658|GO:0010646|GO:0008104|GO:…		synapse|signaling|cell|membrane|cellular process|cell junction|binding|cell projection|synaptic vesicle membrane|synaptic vesicle|neuromuscular junction|regulation of cellular process|intracellular organelle|cellular localization|regulation of signaling|membrane-bounded organelle|intrinsic component of membrane|intracellular|protein binding|endomembrane system|organelle membrane|modulation of syn…	-
ENSG00000158555	GDPD5	3.88922	0.621111	2.64656	8.29932e-76	9.47983e-74	UP	glycerophosphodiester phosphodiesterase domain containing 5 [Source:HGNC Symbol;Acc:HGNC:28804]	GO:0032502|GO:0023052|GO:0005623|GO:0016020|GO:0009987|GO:0008152|GO:0050896|GO:0005488|GO:0003824|GO:0051716|GO:0042995|GO:0048523|GO:0050794|GO:0043229|GO:0071704|GO:0023051|GO:0044297|GO:0016043|GO:0030427|GO:0043227|GO:0023057|GO:0016787|GO:0031224|GO:0050793|GO:0005622|GO:0005515|GO:0012505|GO:0048856|GO:0051726|GO:0007049|GO:0045595|GO:0048468|GO:0043025|GO:0007275|GO:0048513|GO:0016788|GO:…		developmental process|signaling|cell|membrane|cellular process|metabolic process|response to stimulus|binding|catalytic activity|cellular response to stimulus|cell projection|negative regulation of cellular process|regulation of cellular process|intracellular organelle|organic substance metabolic process|regulation of signaling|cell body|cellular component organization|site of polarized growth|me…	-
ENSG00000100299	ARSA	5.37066	0.860323	2.64215	1.18947e-84	1.82413e-82	UP	arylsulfatase A [Source:HGNC Symbol;Acc:HGNC:713]	GO:0032502|GO:0000003|GO:0005623|GO:0016020|GO:0009987|GO:0005576|GO:0022414|GO:0008152|GO:0050896|GO:0005488|GO:0003824|GO:1903561|GO:0019898|GO:0043229|GO:0006807|GO:0044702|GO:0071704|GO:0043167|GO:0009628|GO:0009986|GO:0019953|GO:0044237|GO:0006914|GO:0043227|GO:0071944|GO:0009605|GO:0016787|GO:0031224|GO:0005615|GO:0005622|GO:0005515|GO:0005886|GO:0012505|GO:0048856|GO:0044255|GO:0009897|GO:…		developmental process|reproduction|cell|membrane|cellular process|extracellular region|reproductive process|metabolic process|response to stimulus|binding|catalytic activity|extracellular vesicle|extrinsic component of membrane|intracellular organelle|nitrogen compound metabolic process|single organism reproductive process|organic substance metabolic process|ion binding|response to abiotic stimul…	hsa04142|hsa00600
ENSG00000265962	GACAT2	1.6368	0.262543	2.64025	9.28521e-09	5.29932e-08	UP	gastric cancer associated transcript 2 (non-protein coding) [Source:HGNC Symbol;Acc:HGNC:50516]			-	-
ENSG00000215045	GRID2IP	1.15386	0.185145	2.63974	1.31844e-27	2.66953e-26	UP	glutamate receptor, ionotropic, delta 2 (Grid2) interacting protein [Source:HGNC Symbol;Acc:HGNC:18464]	GO:0045202|GO:0023052|GO:0005623|GO:0016020|GO:0009987|GO:0030054|GO:0005488|GO:0042995|GO:0048523|GO:0050794|GO:0023051|GO:0071944|GO:0023057|GO:0005515|GO:0005886|GO:0097060|GO:0050804|GO:0045211|GO:0050803|GO:0007267|GO:0043005|GO:0043197|GO:0036477|GO:0010646|GO:0007154|GO:0050805|GO:0060292|GO:0048167|GO:0044309|GO:0030425|GO:0007268		synapse|signaling|cell|membrane|cellular process|cell junction|binding|cell projection|negative regulation of cellular process|regulation of cellular process|regulation of signaling|cell periphery|negative regulation of signaling|protein binding|plasma membrane|synaptic membrane|modulation of synaptic transmission|postsynaptic membrane|regulation of synapse structure or activity|cell-cell signali…	-
ENSG00000266401	RP11-874J12.4	5.37497	0.863701	2.63765	5.26652e-32	1.29995e-30	UP	-			-	-
ENSG00000136842	TMOD1	1.58522	0.254943	2.63643	1.07682e-25	1.96203e-24	UP	tropomodulin 1 [Source:HGNC Symbol;Acc:HGNC:11871]	GO:0032502|GO:0032991|GO:0007610|GO:0005623|GO:0016020|GO:0009987|GO:0005488|GO:0048523|GO:0044877|GO:0050794|GO:0043229|GO:0009653|GO:0016043|GO:0043227|GO:0044708|GO:0071944|GO:0005622|GO:0005515|GO:0043234|GO:0007626|GO:0048856|GO:0048646|GO:0030017|GO:0008344|GO:0009888|GO:0048468|GO:0030534|GO:0005938|GO:0002088|GO:0007275|GO:0048513|GO:0032535|GO:0051128|GO:0022607|GO:0061061|GO:0043231|GO:…		developmental process|macromolecular complex|behavior|cell|membrane|cellular process|binding|negative regulation of cellular process|macromolecular complex binding|regulation of cellular process|intracellular organelle|anatomical structure morphogenesis|cellular component organization|membrane-bounded organelle|single-organism behavior|cell periphery|intracellular|protein binding|protein complex|…	-
ENSG00000155367	PPM1J	4.93724	0.794378	2.63581	2.69553e-73	2.74737e-71	UP	protein phosphatase, Mg2+/Mn2+ dependent 1J [Source:HGNC Symbol;Acc:HGNC:20785]	GO:0009987|GO:0008152|GO:0005488|GO:0003824|GO:0071704|GO:0044237|GO:0016787|GO:0005515|GO:0016788|GO:0019538|GO:0043412|GO:0036211|GO:0006796|GO:0044267|GO:0042578|GO:0016311|GO:0016791|GO:0006464|GO:0006470|GO:0004721|GO:0004722		cellular process|metabolic process|binding|catalytic activity|organic substance metabolic process|cellular metabolic process|hydrolase activity|protein binding|hydrolase activity, acting on ester bonds|protein metabolic process|macromolecule modification|protein modification process|phosphate-containing compound metabolic process|cellular protein metabolic process|phosphoric ester hydrolase activ…	-
ENSG00000112212	TSPO2	2.79192	0.449531	2.63477	5.94461e-26	1.10255e-24	UP	translocator protein 2 [Source:HGNC Symbol;Acc:HGNC:21256]	GO:0005623|GO:0016020|GO:0005488|GO:0036094|GO:0097159|GO:0043229|GO:0042175|GO:0043227|GO:0008289|GO:0031224|GO:0005622|GO:0005789|GO:0012505|GO:0031090|GO:0006810|GO:0005496|GO:0043231|GO:0043178|GO:0005737|GO:0005783|GO:0016021|GO:0032934|GO:0015485		cell|membrane|binding|small molecule binding|organic cyclic compound binding|intracellular organelle|nuclear outer membrane-endoplasmic reticulum membrane network|membrane-bounded organelle|lipid binding|intrinsic component of membrane|intracellular|endoplasmic reticulum membrane|endomembrane system|organelle membrane|transport|steroid binding|intracellular membrane-bounded organelle|alcohol bind…	-
ENSG00000204396	VWA7	5.12323	0.82612	2.63263	1.21248e-66	1.03514e-64	UP	von Willebrand factor A domain containing 7 [Source:HGNC Symbol;Acc:HGNC:13939]	GO:0005576		extracellular region	-
ENSG00000224566	FAM96AP2	1.17203	0.189228	2.63081	3.88772e-05	0.000149745	UP	family with sequence similarity 96 member A pseudogene 2 [Source:HGNC Symbol;Acc:HGNC:43862]			-	-
ENSG00000111348	ARHGDIB	4.89321	0.791145	2.62877	1.17234e-54	6.81293e-53	UP	Rho GDP dissociation inhibitor (GDI) beta [Source:HGNC Symbol;Acc:HGNC:679]	GO:0040011|GO:0032502|GO:0000003|GO:0002376|GO:0023052|GO:0005623|GO:0016020|GO:0009987|GO:0005576|GO:0022414|GO:0008152|GO:0050896|GO:0003824|GO:1903561|GO:0051716|GO:0040013|GO:0048523|GO:0050794|GO:0040012|GO:0043229|GO:0044702|GO:0006955|GO:0048870|GO:0023051|GO:0016043|GO:0007155|GO:0043227|GO:0009893|GO:0016787|GO:0030234|GO:0050793|GO:0005622|GO:0051775|GO:0048856|GO:0019222|GO:0007275|GO:…		locomotion|developmental process|reproduction|immune system process|signaling|cell|membrane|cellular process|extracellular region|reproductive process|metabolic process|response to stimulus|catalytic activity|extracellular vesicle|cellular response to stimulus|negative regulation of locomotion|negative regulation of cellular process|regulation of cellular process|regulation of locomotion|intracel…	hsa04722|hsa04962
ENSG00000261379	RP11-395N3.1	2.04672	0.331424	2.62656	1.43791e-13	1.23845e-12	UP	-			-	-
ENSG00000157303	SUSD3	10.3466	1.67615	2.62594	4.07586e-63	3.16189e-61	UP	sushi domain containing 3 [Source:HGNC Symbol;Acc:HGNC:28391]	GO:0005623|GO:0016020|GO:0071944|GO:0031224|GO:0005886|GO:0016021		cell|membrane|cell periphery|intrinsic component of membrane|plasma membrane|integral component of membrane	-
ENSG00000115355	CCDC88A	2.88477	0.468168	2.62336	2.07228e-95	4.03789e-93	UP	coiled-coil domain containing 88A [Source:HGNC Symbol;Acc:HGNC:25523]	GO:0040011|GO:0032502|GO:0023052|GO:0005623|GO:0016020|GO:0009987|GO:0008152|GO:0050896|GO:0005488|GO:0051716|GO:0042995|GO:0044877|GO:0008283|GO:0050794|GO:0043229|GO:0006807|GO:0071704|GO:0043167|GO:0044237|GO:0048870|GO:0016043|GO:0043227|GO:0008289|GO:0071944|GO:0009893|GO:0031252|GO:0009058|GO:0050793|GO:0005622|GO:0005515|GO:0005886|GO:0012505|GO:0048856|GO:0019222|GO:0042802|GO:0042127|GO:…		locomotion|developmental process|signaling|cell|membrane|cellular process|metabolic process|response to stimulus|binding|cellular response to stimulus|cell projection|macromolecular complex binding|cell proliferation|regulation of cellular process|intracellular organelle|nitrogen compound metabolic process|organic substance metabolic process|ion binding|cellular metabolic process|cell motility|ce…	-
ENSG00000164825	DEFB1	2.19365	0.356505	2.62134	1.34164e-06	6.15538e-06	UP	defensin beta 1 [Source:HGNC Symbol;Acc:HGNC:2766]	GO:0040011|GO:0002376|GO:0023052|GO:0005623|GO:0009987|GO:0005576|GO:0050896|GO:1903561|GO:0051716|GO:0050794|GO:0043229|GO:0006950|GO:0006955|GO:0051707|GO:0043227|GO:0009607|GO:0009605|GO:0005615|GO:0005622|GO:0012505|GO:0006935|GO:0045087|GO:0006959|GO:0006952|GO:0031982|GO:0098542|GO:0043231|GO:0005737|GO:0009617|GO:0007154|GO:0007165|GO:0070062|GO:0019730|GO:0009725|GO:0010033|GO:0005794|GO:…		locomotion|immune system process|signaling|cell|cellular process|extracellular region|response to stimulus|extracellular vesicle|cellular response to stimulus|regulation of cellular process|intracellular organelle|response to stress|immune response|response to other organism|membrane-bounded organelle|response to biotic stimulus|response to external stimulus|extracellular space|intracellular|endo…	-
ENSG00000272273	XXbac-BPG252P9.10	1.3333	0.217055	2.61887	3.03598e-06	1.33679e-05	UP	-			-	-
ENSG00000120149	MSX2	9.12228	1.48626	2.61771	5.30908e-72	5.15728e-70	UP	msh homeobox 2 [Source:HGNC Symbol;Acc:HGNC:7392]	GO:0040011|GO:0032502|GO:0040007|GO:0000003|GO:0023052|GO:0005623|GO:0009987|GO:0022414|GO:0008152|GO:0050896|GO:0001071|GO:0005488|GO:0000988|GO:0051716|GO:0097159|GO:0009892|GO:0003700|GO:0048523|GO:0008283|GO:0050794|GO:0043229|GO:0006807|GO:0006950|GO:0044702|GO:0051321|GO:0071704|GO:0044237|GO:0048870|GO:0023051|GO:0000989|GO:0009653|GO:0016043|GO:0043227|GO:0009058|GO:0050793|GO:0048589|GO:…		locomotion|developmental process|growth|reproduction|signaling|cell|cellular process|reproductive process|metabolic process|response to stimulus|nucleic acid binding transcription factor activity|binding|transcription factor activity, protein binding|cellular response to stimulus|organic cyclic compound binding|negative regulation of metabolic process|transcription factor activity, sequence-speci…	hsa05166
ENSG00000196787	HIST1H2AG	4.58737	0.74795	2.61665	1.32094e-41	4.87806e-40	UP	histone cluster 1, H2ag [Source:HGNC Symbol;Acc:HGNC:4737]	GO:0032991|GO:0005623|GO:0009987|GO:0005576|GO:0008152|GO:0005488|GO:1903561|GO:0097159|GO:0009892|GO:0048523|GO:0050794|GO:0043229|GO:0006807|GO:0071704|GO:0044237|GO:0000785|GO:0016043|GO:0043227|GO:0009058|GO:0032993|GO:0005622|GO:0005515|GO:0043234|GO:0019222|GO:0006725|GO:1901360|GO:0003676|GO:0034641|GO:0031982|GO:0046483|GO:0043231|GO:0019899|GO:0046983|GO:0009890|GO:0016458|GO:0006139|GO:…		macromolecular complex|cell|cellular process|extracellular region|metabolic process|binding|extracellular vesicle|organic cyclic compound binding|negative regulation of metabolic process|negative regulation of cellular process|regulation of cellular process|intracellular organelle|nitrogen compound metabolic process|organic substance metabolic process|cellular metabolic process|chromatin|cellular…	hsa05034|hsa05322
ENSG00000186326	RGS9BP	1.05754	0.173224	2.61	5.07209e-17	5.58554e-16	UP	regulator of G-protein signaling 9 binding protein [Source:HGNC Symbol;Acc:HGNC:30304]	GO:0023052|GO:0005623|GO:0016020|GO:0009987|GO:0050896|GO:0051716|GO:0042995|GO:0048523|GO:0051606|GO:0050794|GO:0009628|GO:0023051|GO:0009605|GO:0023057|GO:0031224|GO:0005929|GO:0009314|GO:0050877|GO:0009582|GO:0009966|GO:0072372|GO:0010646|GO:0050906|GO:0007154|GO:0001750|GO:0007165|GO:0009968|GO:0016021|GO:0007186|GO:0009583|GO:0008277|GO:0007602|GO:0007600|GO:0022400|GO:0071478|GO:0009416|GO:…		signaling|cell|membrane|cellular process|response to stimulus|cellular response to stimulus|cell projection|negative regulation of cellular process|detection of stimulus|regulation of cellular process|response to abiotic stimulus|regulation of signaling|response to external stimulus|negative regulation of signaling|intrinsic component of membrane|cilium|response to radiation|neurological system p…	-
ENSG00000197457	STMN3	5.50596	0.904383	2.60599	2.88891e-59	1.91391e-57	UP	stathmin 3 [Source:HGNC Symbol;Acc:HGNC:15926]	GO:0032502|GO:0023052|GO:0005623|GO:0009987|GO:0008152|GO:0050896|GO:0005488|GO:0051716|GO:0042995|GO:0048523|GO:0050794|GO:0043229|GO:0023051|GO:0016043|GO:0030427|GO:0043227|GO:0023057|GO:0005622|GO:0005515|GO:0012505|GO:0048856|GO:0019222|GO:0048468|GO:0007275|GO:0051128|GO:0030426|GO:0043231|GO:0005737|GO:0032886|GO:0043005|GO:0009966|GO:0019904|GO:0010646|GO:0007154|GO:0007165|GO:0009968|GO:…		developmental process|signaling|cell|cellular process|metabolic process|response to stimulus|binding|cellular response to stimulus|cell projection|negative regulation of cellular process|regulation of cellular process|intracellular organelle|regulation of signaling|cellular component organization|site of polarized growth|membrane-bounded organelle|negative regulation of signaling|intracellular|pr…	-
ENSG00000248712	CCDC153	1.34498	0.221234	2.60394	8.2107e-25	1.42696e-23	UP	coiled-coil domain containing 153 [Source:HGNC Symbol;Acc:HGNC:27446]	GO:0005488|GO:0005515		binding|protein binding	-
ENSG00000178934	LGALS7B	4.63278	0.762832	2.60244	3.92803e-24	6.60487e-23	UP	lectin, galactoside-binding, soluble, 7B [Source:HGNC Symbol;Acc:HGNC:34447]	GO:0005623|GO:0009987|GO:0005576|GO:0005488|GO:1903561|GO:0043229|GO:0030246|GO:0007155|GO:0043227|GO:0005615|GO:0005622|GO:0031982|GO:0098609|GO:0043231|GO:0005737|GO:0070062|GO:0008219|GO:0098742|GO:0012501|GO:0005634|GO:0007157|GO:0006915		cell|cellular process|extracellular region|binding|extracellular vesicle|intracellular organelle|carbohydrate binding|cell adhesion|membrane-bounded organelle|extracellular space|intracellular|vesicle|cell-cell adhesion|intracellular membrane-bounded organelle|cytoplasm|extracellular exosome|cell death|cell-cell adhesion via plasma-membrane adhesion molecules|programmed cell death|nucleus|heterop…	-
ENSG00000232160	RAP2C-AS1	1.7189	0.283341	2.60087	7.57335e-33	1.92678e-31	UP	RAP2C antisense RNA 1 [Source:HGNC Symbol;Acc:HGNC:40957]			-	-
ENSG00000154265	ABCA5	1.16745	0.192603	2.59965	2.96372e-54	1.70144e-52	UP	ATP binding cassette subfamily A member 5 [Source:HGNC Symbol;Acc:HGNC:35]	GO:0032502|GO:0005215|GO:0005623|GO:0016020|GO:0009987|GO:0008152|GO:0005488|GO:0003824|GO:0036094|GO:0097159|GO:0022857|GO:0048523|GO:0050794|GO:0043229|GO:0043167|GO:0097006|GO:0016043|GO:0043227|GO:0016787|GO:0031224|GO:0050793|GO:0005622|GO:0012505|GO:0031090|GO:0045595|GO:0006810|GO:0045596|GO:0043168|GO:0001882|GO:0016817|GO:0043231|GO:0005774|GO:0005737|GO:0055085|GO:0034369|GO:0010008|GO:…		developmental process|transporter activity|cell|membrane|cellular process|metabolic process|binding|catalytic activity|small molecule binding|organic cyclic compound binding|transmembrane transporter activity|negative regulation of cellular process|regulation of cellular process|intracellular organelle|ion binding|regulation of plasma lipoprotein particle levels|cellular component organization|me…	hsa02010
ENSG00000134827	TCN1	4.24172	0.702671	2.59373	8.90906e-39	2.94524e-37	UP	transcobalamin 1 [Source:HGNC Symbol;Acc:HGNC:11652]	GO:0009987|GO:0005576|GO:0008152|GO:0005488|GO:0036094|GO:0097159|GO:0006807|GO:0071704|GO:0044237|GO:0005615|GO:0006725|GO:0006810|GO:1901360|GO:0044281|GO:0046483|GO:0019842|GO:0009235|GO:0031419|GO:0006811|GO:0051180|GO:0006766|GO:0006812|GO:0015889|GO:0006767|GO:0030001|GO:0006824		cellular process|extracellular region|metabolic process|binding|small molecule binding|organic cyclic compound binding|nitrogen compound metabolic process|organic substance metabolic process|cellular metabolic process|extracellular space|cellular aromatic compound metabolic process|transport|organic cyclic compound metabolic process|small molecule metabolic process|heterocycle metabolic process|v…	-
ENSG00000270882	HIST2H4A	3.27707	0.542886	2.59369	4.38879e-33	1.12959e-31	UP	histone cluster 2, H4a [Source:HGNC Symbol;Acc:HGNC:4794]	GO:0032502|GO:0032991|GO:0002376|GO:0023052|GO:0005623|GO:0016020|GO:0009987|GO:0005576|GO:0008152|GO:0050896|GO:0005488|GO:0003824|GO:1903561|GO:0051716|GO:0032259|GO:0002683|GO:0097159|GO:0009892|GO:0048523|GO:0032451|GO:0050794|GO:0043229|GO:0006807|GO:0006950|GO:0071704|GO:0044237|GO:0000785|GO:0016043|GO:0043227|GO:0009058|GO:0032993|GO:0050793|GO:0005622|GO:0002682|GO:0002520|GO:0005515|GO:…		developmental process|macromolecular complex|immune system process|signaling|cell|membrane|cellular process|extracellular region|metabolic process|response to stimulus|binding|catalytic activity|extracellular vesicle|cellular response to stimulus|methylation|negative regulation of immune system process|organic cyclic compound binding|negative regulation of metabolic process|negative regulation of…	hsa05203|hsa05034|hsa05322
ENSG00000165507	C10orf10	4.50835	0.746895	2.59362	6.04488e-45	2.53464e-43	UP	chromosome 10 open reading frame 10 [Source:HGNC Symbol;Acc:HGNC:23355]	GO:0005623|GO:0043229|GO:0043227|GO:0005622|GO:0043231|GO:0005737|GO:0005739		cell|intracellular organelle|membrane-bounded organelle|intracellular|intracellular membrane-bounded organelle|cytoplasm|mitochondrion	-
ENSG00000203722	RAET1G	2.19016	0.363006	2.59297	6.66557e-24	1.10564e-22	UP	retinoic acid early transcript 1G [Source:HGNC Symbol;Acc:HGNC:16795]	GO:0002376|GO:0005623|GO:0016020|GO:0005576|GO:0050896|GO:0005488|GO:0001909|GO:0019882|GO:0043229|GO:0006950|GO:0006955|GO:0003823|GO:0043227|GO:0071944|GO:0031224|GO:0042267|GO:0005622|GO:0005515|GO:0005886|GO:0012505|GO:0031225|GO:0045087|GO:0005102|GO:0006952|GO:0043231|GO:0005737|GO:0005783|GO:0016021|GO:0002443|GO:0002228|GO:0046703		immune system process|cell|membrane|extracellular region|response to stimulus|binding|leukocyte mediated cytotoxicity|antigen processing and presentation|intracellular organelle|response to stress|immune response|antigen binding|membrane-bounded organelle|cell periphery|intrinsic component of membrane|natural killer cell mediated cytotoxicity|intracellular|protein binding|plasma membrane|endomemb…	hsa04650
ENSG00000223722	RP11-467L13.5	1.50586	0.24964	2.59267	2.06135e-05	8.24167e-05	UP	-			-	-
ENSG00000273456	RP11-686O6.2	2.73536	0.453903	2.59127	2.6606e-11	1.9031e-10	UP	-			-	-
ENSG00000129991	TNNI3	1.72039	0.286003	2.58864	6.73783e-24	1.11707e-22	UP	troponin I type 3 (cardiac) [Source:HGNC Symbol;Acc:HGNC:11947]	GO:0032502|GO:0032991|GO:0005623|GO:0009987|GO:0008152|GO:0005488|GO:0009892|GO:0043229|GO:0043167|GO:0009653|GO:0016247|GO:0005622|GO:0005515|GO:0043234|GO:0048856|GO:0019222|GO:0048514|GO:0030017|GO:0007507|GO:0009888|GO:0001568|GO:0007275|GO:0048513|GO:0050877|GO:0061061|GO:0043169|GO:0019899|GO:0005737|GO:0003012|GO:0005246|GO:0006928|GO:0009887|GO:0042592|GO:0048729|GO:0048306|GO:0019725|GO:…		developmental process|macromolecular complex|cell|cellular process|metabolic process|binding|negative regulation of metabolic process|intracellular organelle|ion binding|anatomical structure morphogenesis|channel regulator activity|intracellular|protein binding|protein complex|anatomical structure development|regulation of metabolic process|blood vessel morphogenesis|sarcomere|heart development|t…	hsa04024|hsa04261|hsa05414|hsa05410|hsa04260
ENSG00000105516	DBP	1.40802	0.234152	2.58815	1.65703e-48	7.87503e-47	UP	D site of albumin promoter (albumin D-box) binding protein [Source:HGNC Symbol;Acc:HGNC:2697]	GO:0032502|GO:0005623|GO:0048511|GO:0009987|GO:0008152|GO:0001071|GO:0005488|GO:0097159|GO:0003700|GO:0050794|GO:0043229|GO:0006807|GO:0007623|GO:0071704|GO:0044237|GO:0043227|GO:0009893|GO:0009058|GO:0005622|GO:0048856|GO:0019222|GO:0006725|GO:1901360|GO:0007275|GO:0003676|GO:0048513|GO:0034641|GO:0031325|GO:0046483|GO:0043231|GO:0000981|GO:0006139|GO:0044249|GO:0031323|GO:0048732|GO:0000982|GO:…		developmental process|cell|rhythmic process|cellular process|metabolic process|nucleic acid binding transcription factor activity|binding|organic cyclic compound binding|transcription factor activity, sequence-specific DNA binding|regulation of cellular process|intracellular organelle|nitrogen compound metabolic process|circadian rhythm|organic substance metabolic process|cellular metabolic proce…	-
ENSG00000171227	TMEM37	2.15064	0.357917	2.58707	6.27905e-22	9.33962e-21	UP	transmembrane protein 37 [Source:HGNC Symbol;Acc:HGNC:18216]	GO:0005215|GO:0016020|GO:0009987|GO:0022857|GO:0050794|GO:0031224|GO:0006810|GO:0022891|GO:0055085|GO:0016021|GO:0015267|GO:0006811|GO:0015075|GO:0034765|GO:0043269|GO:0034220|GO:0098655|GO:0005216|GO:0006812|GO:0008324|GO:0005244|GO:0022890|GO:0030001|GO:0005261|GO:0005262|GO:0070588|GO:0046873|GO:0006816|GO:0015085		transporter activity|membrane|cellular process|transmembrane transporter activity|regulation of cellular process|intrinsic component of membrane|transport|substrate-specific transmembrane transporter activity|transmembrane transport|integral component of membrane|channel activity|ion transport|ion transmembrane transporter activity|regulation of ion transmembrane transport|regulation of ion trans…	-
ENSG00000205116	TMEM88B	7.42812	1.23799	2.58499	2.22784e-20	3.00355e-19	UP	transmembrane protein 88B [Source:HGNC Symbol;Acc:HGNC:37099]	GO:0016020|GO:0031224|GO:0016021		membrane|intrinsic component of membrane|integral component of membrane	-
ENSG00000185745	IFIT1	1.24298	0.207297	2.58404	1.51045e-31	3.63959e-30	UP	interferon induced protein with tetratricopeptide repeats 1 [Source:HGNC Symbol;Acc:HGNC:5407]	GO:0002376|GO:0023052|GO:0005623|GO:0009987|GO:0008152|GO:0050896|GO:0005488|GO:0051716|GO:0002683|GO:0097159|GO:0009892|GO:0048523|GO:0050794|GO:0006950|GO:0044216|GO:0006955|GO:0051641|GO:0051707|GO:0009607|GO:0009605|GO:0005622|GO:0002682|GO:0005515|GO:0019222|GO:0016032|GO:0045087|GO:0006810|GO:0050688|GO:0003676|GO:0006952|GO:0048524|GO:0098542|GO:0051098|GO:0005737|GO:0042592|GO:0009615|GO:…		immune system process|signaling|cell|cellular process|metabolic process|response to stimulus|binding|cellular response to stimulus|negative regulation of immune system process|organic cyclic compound binding|negative regulation of metabolic process|negative regulation of cellular process|regulation of cellular process|response to stress|other organism cell|immune response|cellular localization|re…	hsa05168|hsa05160
ENSG00000101400	SNTA1	15.8226	2.64937	2.57827	5.73276e-69	5.18846e-67	UP	syntrophin, alpha 1 [Source:HGNC Symbol;Acc:HGNC:11167]	GO:0032991|GO:0045202|GO:0005198|GO:0005623|GO:0016020|GO:0009987|GO:0008152|GO:0030054|GO:0005488|GO:0009892|GO:0048523|GO:0031594|GO:0050794|GO:0043229|GO:0071704|GO:0044237|GO:0071944|GO:0016247|GO:0005622|GO:0005515|GO:0005886|GO:0043234|GO:0019222|GO:0042391|GO:0044325|GO:0006810|GO:0098797|GO:0019899|GO:0005737|GO:0003012|GO:0006928|GO:0042383|GO:0019904|GO:0005516|GO:0055085|GO:0016328|GO:…		macromolecular complex|synapse|structural molecule activity|cell|membrane|cellular process|metabolic process|cell junction|binding|negative regulation of metabolic process|negative regulation of cellular process|neuromuscular junction|regulation of cellular process|intracellular organelle|organic substance metabolic process|cellular metabolic process|cell periphery|channel regulator activity|intr…	-
ENSG00000196420	S100A5	1.20329	0.202577	2.57044	1.48555e-09	9.16367e-09	UP	S100 calcium binding protein A5 [Source:HGNC Symbol;Acc:HGNC:10495]	GO:0005623|GO:0005488|GO:0043229|GO:0043167|GO:0044297|GO:0043227|GO:0005622|GO:0005515|GO:0042802|GO:0043025|GO:0043231|GO:0043169|GO:0046983|GO:0036477|GO:0046872|GO:0005634|GO:0042803|GO:0005509|GO:0046914|GO:0005507|GO:0008270		cell|binding|intracellular organelle|ion binding|cell body|membrane-bounded organelle|intracellular|protein binding|identical protein binding|neuronal cell body|intracellular membrane-bounded organelle|cation binding|protein dimerization activity|somatodendritic compartment|metal ion binding|nucleus|protein homodimerization activity|calcium ion binding|transition metal ion binding|copper ion bind…	-
ENSG00000171368	TPPP	19.8811	3.35307	2.56784	4.13359e-96	8.55782e-94	UP	tubulin polymerization promoting protein [Source:HGNC Symbol;Acc:HGNC:24164]	GO:0005623|GO:0009987|GO:0005488|GO:0044877|GO:0050794|GO:0043229|GO:0043209|GO:0044089|GO:0016043|GO:0043227|GO:0005622|GO:0005515|GO:0051130|GO:0005874|GO:0051128|GO:0022607|GO:0043231|GO:0005737|GO:0032403|GO:0008092|GO:0007017|GO:0031334|GO:0043254|GO:0006996|GO:0015631|GO:0007010|GO:0008017|GO:0048471|GO:0006461|GO:0032273|GO:0000226|GO:0005856|GO:0005634|GO:0034622|GO:0043623|GO:0015630|GO:…		cell|cellular process|binding|macromolecular complex binding|regulation of cellular process|intracellular organelle|myelin sheath|positive regulation of cellular component biogenesis|cellular component organization|membrane-bounded organelle|intracellular|protein binding|positive regulation of cellular component organization|microtubule|regulation of cellular component organization|cellular compo…	-
ENSG00000254477	AP000640.10	1.52732	0.260656	2.55078	2.96719e-09	1.7809e-08	UP	-			-	-
ENSG00000143590	EFNA3	8.84584	1.50977	2.55067	4.74613e-64	3.81591e-62	UP	ephrin-A3 [Source:HGNC Symbol;Acc:HGNC:3223]	GO:0040011|GO:0032502|GO:0004871|GO:0023052|GO:0005623|GO:0016020|GO:0009987|GO:0005576|GO:0050896|GO:0005488|GO:0003824|GO:0051716|GO:0004872|GO:0050794|GO:0038023|GO:0009653|GO:0016043|GO:0071944|GO:0009605|GO:0031224|GO:0005515|GO:0005886|GO:0016740|GO:0048856|GO:0031225|GO:0006935|GO:0048468|GO:0007275|GO:0005102|GO:0016772|GO:0005887|GO:0004888|GO:0007267|GO:0006928|GO:0031226|GO:0007154|GO:…		locomotion|developmental process|signal transducer activity|signaling|cell|membrane|cellular process|extracellular region|response to stimulus|binding|catalytic activity|cellular response to stimulus|receptor activity|regulation of cellular process|signaling receptor activity|anatomical structure morphogenesis|cellular component organization|cell periphery|response to external stimulus|intrinsic …	hsa04151|hsa05206|hsa04014|hsa04015|hsa04360
ENSG00000132688	NES	18.1435	3.10137	2.54847	7.09884e-96	1.44263e-93	UP	nestin [Source:HGNC Symbol;Acc:HGNC:7756]	GO:0032502|GO:0005198|GO:0005623|GO:0009987|GO:0008152|GO:0005488|GO:0009892|GO:0048523|GO:0044877|GO:0008283|GO:0050794|GO:0043229|GO:0009653|GO:0016043|GO:0005622|GO:0005515|GO:0048856|GO:0019222|GO:0008284|GO:0042127|GO:0007049|GO:0045103|GO:0022402|GO:0051130|GO:0010941|GO:0007275|GO:0048513|GO:0051128|GO:0007420|GO:0005882|GO:0051098|GO:0005737|GO:0060322|GO:0007423|GO:0032403|GO:0048568|GO:…		developmental process|structural molecule activity|cell|cellular process|metabolic process|binding|negative regulation of metabolic process|negative regulation of cellular process|macromolecular complex binding|cell proliferation|regulation of cellular process|intracellular organelle|anatomical structure morphogenesis|cellular component organization|intracellular|protein binding|anatomical struct…	-
ENSG00000244459	RP11-1398P2.1	1.22911	0.210392	2.54646	7.59548e-06	3.19614e-05	UP	-			-	-
ENSG00000156298	TSPAN7	4.17958	0.715595	2.54614	8.62266e-62	6.25001e-60	UP	tetraspanin 7 [Source:HGNC Symbol;Acc:HGNC:11854]	GO:0023052|GO:0005623|GO:0016020|GO:0009987|GO:0050896|GO:0051716|GO:0050794|GO:0071944|GO:0031224|GO:0005886|GO:0016032|GO:0005887|GO:0031226|GO:0007154|GO:0007165|GO:0016021|GO:0007166		signaling|cell|membrane|cellular process|response to stimulus|cellular response to stimulus|regulation of cellular process|cell periphery|intrinsic component of membrane|plasma membrane|viral process|integral component of plasma membrane|intrinsic component of plasma membrane|cell communication|signal transduction|integral component of membrane|cell surface receptor signaling pathway	hsa05202
ENSG00000262468	LINC01569	1.81108	0.310088	2.5461	6.70238e-29	1.43236e-27	UP	long intergenic non-protein coding RNA 1569 [Source:HGNC Symbol;Acc:HGNC:51380]			-	-
ENSG00000165171	WBSCR27	20.8976	3.57842	2.54594	1.95575e-60	1.35532e-58	UP	Williams Beuren syndrome chromosome region 27 [Source:HGNC Symbol;Acc:HGNC:19068]	GO:0008152|GO:0005488|GO:0003824|GO:0032259|GO:0005515|GO:0016740|GO:0008168|GO:0008757		metabolic process|binding|catalytic activity|methylation|protein binding|transferase activity|methyltransferase activity|S-adenosylmethionine-dependent methyltransferase activity	-
ENSG00000178977	LINC00324	1.85454	0.320347	2.53336	2.53251e-20	3.40184e-19	UP	long intergenic non-protein coding RNA 324 [Source:HGNC Symbol;Acc:HGNC:26628]			-	-
ENSG00000130005	GAMT	18.0939	3.12825	2.53207	2.85804e-66	2.41512e-64	UP	guanidinoacetate N-methyltransferase [Source:HGNC Symbol;Acc:HGNC:4136]	GO:0032502|GO:0040007|GO:0000003|GO:0005623|GO:0009987|GO:0005576|GO:0022414|GO:0008152|GO:0005488|GO:0003824|GO:1903561|GO:0032259|GO:0043229|GO:0006807|GO:0044702|GO:0071704|GO:0019953|GO:0044237|GO:0009653|GO:0043227|GO:0040008|GO:0032504|GO:0009058|GO:0050793|GO:0048589|GO:0005622|GO:0005515|GO:0016740|GO:0048856|GO:0048609|GO:0042802|GO:0006575|GO:0006725|GO:1901360|GO:0006082|GO:0007275|GO:…		developmental process|growth|reproduction|cell|cellular process|extracellular region|reproductive process|metabolic process|binding|catalytic activity|extracellular vesicle|methylation|intracellular organelle|nitrogen compound metabolic process|single organism reproductive process|organic substance metabolic process|sexual reproduction|cellular metabolic process|anatomical structure morphogenesis…	hsa01100|hsa00330|hsa00260
ENSG00000137801	THBS1	12.4831	2.16684	2.52631	1.697e-95	3.32622e-93	UP	thrombospondin 1 [Source:HGNC Symbol;Acc:HGNC:11785]	GO:0040011|GO:0032502|GO:0031012|GO:0032991|GO:0002376|GO:0007610|GO:0023052|GO:0005623|GO:0016020|GO:0009987|GO:0005576|GO:0008152|GO:0050896|GO:0005488|GO:0036094|GO:1903561|GO:0051716|GO:0040013|GO:0005577|GO:0002683|GO:0009892|GO:0050840|GO:0048523|GO:0048521|GO:0044877|GO:0008283|GO:0050794|GO:0045321|GO:0019882|GO:0040012|GO:0043229|GO:0006807|GO:0006950|GO:0048520|GO:0071704|GO:0050900|GO:…		locomotion|developmental process|extracellular matrix|macromolecular complex|immune system process|behavior|signaling|cell|membrane|cellular process|extracellular region|metabolic process|response to stimulus|binding|small molecule binding|extracellular vesicle|cellular response to stimulus|negative regulation of locomotion|fibrinogen complex|negative regulation of immune system process|negative …	hsa04151|hsa05206|hsa04015|hsa05205|hsa04510|hsa04145|hsa04350|hsa04512|hsa04115|hsa05144|hsa05219
ENSG00000270168	LA16c-380H5.3	1.42745	0.248178	2.524	2.07872e-16	2.19782e-15	UP	-			-	-
ENSG00000183049	CAMK1D	1.51922	0.264499	2.522	4.11893e-53	2.2816e-51	UP	calcium/calmodulin dependent protein kinase ID [Source:HGNC Symbol;Acc:HGNC:19341]	GO:0040011|GO:0032502|GO:0002376|GO:0007610|GO:0005623|GO:0009987|GO:0008152|GO:0050896|GO:0005488|GO:0003824|GO:0036094|GO:0051716|GO:0097159|GO:0048523|GO:0050794|GO:0040012|GO:0043229|GO:0006807|GO:0051050|GO:0006950|GO:0048520|GO:0071704|GO:0050900|GO:0043167|GO:0044237|GO:0050795|GO:0048870|GO:0040017|GO:0016043|GO:0043227|GO:0009605|GO:0009893|GO:0009058|GO:0002684|GO:0050793|GO:0005622|GO:…		locomotion|developmental process|immune system process|behavior|cell|cellular process|metabolic process|response to stimulus|binding|catalytic activity|small molecule binding|cellular response to stimulus|organic cyclic compound binding|negative regulation of cellular process|regulation of cellular process|regulation of locomotion|intracellular organelle|nitrogen compound metabolic process|positi…	hsa04921|hsa04925
ENSG00000095303	PTGS1	17.302	3.01619	2.52014	8.5938e-93	1.56412e-90	UP	prostaglandin-endoperoxide synthase 1 (prostaglandin G/H synthase and cyclooxygenase) [Source:HGNC Symbol;Acc:HGNC:9604]	GO:0016209|GO:0032502|GO:0007610|GO:0023052|GO:0005623|GO:0016020|GO:0009987|GO:0005576|GO:0008152|GO:0050896|GO:0005488|GO:0003824|GO:1903561|GO:0051716|GO:0042995|GO:0097159|GO:0048523|GO:0008283|GO:0016491|GO:0050794|GO:0043229|GO:0006950|GO:0042175|GO:0071704|GO:0043167|GO:0051051|GO:0044237|GO:0051641|GO:0023051|GO:0043227|GO:0044708|GO:0008289|GO:0023057|GO:0004601|GO:0009058|GO:0005622|GO:…		antioxidant activity|developmental process|behavior|signaling|cell|membrane|cellular process|extracellular region|metabolic process|response to stimulus|binding|catalytic activity|extracellular vesicle|cellular response to stimulus|cell projection|organic cyclic compound binding|negative regulation of cellular process|cell proliferation|oxidoreductase activity|regulation of cellular process|intra…	hsa01100|hsa04611|hsa04726|hsa00590|hsa04923
ENSG00000088899	RP5-1187M17.10	2.63651	0.459932	2.51914	2.59044e-52	1.4021e-50	UP	Leucine zipper putative tumor suppressor 3 [Source:UniProtKB/Swiss-Prot;Acc:O60299]	GO:0045202|GO:0005623|GO:0016020|GO:0030054|GO:0060076|GO:0043229|GO:0071944|GO:0005622|GO:0005886|GO:0097060|GO:0045211|GO:0005737|GO:0014069|GO:0005856		synapse|cell|membrane|cell junction|excitatory synapse|intracellular organelle|cell periphery|intracellular|plasma membrane|synaptic membrane|postsynaptic membrane|cytoplasm|postsynaptic density|cytoskeleton	-
ENSG00000146411	SLC2A12	6.08419	1.06224	2.51795	1.43921e-69	1.32796e-67	UP	solute carrier family 2 (facilitated glucose transporter), member 12 [Source:HGNC Symbol;Acc:HGNC:18067]	GO:0005215|GO:0005623|GO:0016020|GO:0009987|GO:0022857|GO:0071944|GO:0031224|GO:0005622|GO:0005886|GO:0012505|GO:0006810|GO:0005887|GO:0005737|GO:0022891|GO:0031226|GO:0055085|GO:0016021|GO:0006811|GO:0015075|GO:0051119|GO:0048471|GO:0034219|GO:0008643|GO:0015293|GO:0015992|GO:0006812|GO:0035428|GO:0008324|GO:0015149|GO:0008645|GO:1904659|GO:0005351|GO:0015672|GO:0005355|GO:0015295|GO:0015758|GO:…		transporter activity|cell|membrane|cellular process|transmembrane transporter activity|cell periphery|intrinsic component of membrane|intracellular|plasma membrane|endomembrane system|transport|integral component of plasma membrane|cytoplasm|substrate-specific transmembrane transporter activity|intrinsic component of plasma membrane|transmembrane transport|integral component of membrane|ion trans…	-
ENSG00000184678	HIST2H2BE	6.0255	1.05322	2.51627	3.26746e-49	1.58238e-47	UP	histone cluster 2, H2be [Source:HGNC Symbol;Acc:HGNC:4760]	GO:0032991|GO:0002376|GO:0005623|GO:0009987|GO:0005576|GO:0050896|GO:0005488|GO:1903561|GO:0097159|GO:0043229|GO:0006950|GO:0006955|GO:0000785|GO:0016043|GO:0051707|GO:0043227|GO:0009607|GO:0009605|GO:0005615|GO:0032993|GO:0005622|GO:0005515|GO:0043234|GO:0045087|GO:0006959|GO:0003676|GO:0006952|GO:0031982|GO:0022607|GO:0098542|GO:0043231|GO:0005737|GO:0046983|GO:0009617|GO:0000790|GO:0070062|GO:…		macromolecular complex|immune system process|cell|cellular process|extracellular region|response to stimulus|binding|extracellular vesicle|organic cyclic compound binding|intracellular organelle|response to stress|immune response|chromatin|cellular component organization|response to other organism|membrane-bounded organelle|response to biotic stimulus|response to external stimulus|extracellular s…	-
ENSG00000154917	RAB6B	1.64441	0.289215	2.50736	1.92879e-51	1.019e-49	UP	RAB6B, member RAS oncogene family [Source:HGNC Symbol;Acc:HGNC:14902]	GO:0023052|GO:0005623|GO:0016020|GO:0009987|GO:0050896|GO:0005488|GO:0003824|GO:0036094|GO:0051716|GO:0097159|GO:0050794|GO:0043229|GO:0043167|GO:0051641|GO:0043227|GO:0016787|GO:0005622|GO:0005515|GO:0012505|GO:0031090|GO:0006810|GO:0043168|GO:0001882|GO:0031982|GO:0016817|GO:0043231|GO:0005737|GO:0045184|GO:0008104|GO:0007154|GO:0007165|GO:0051649|GO:0008092|GO:0000166|GO:0005794|GO:0016192|GO:…		signaling|cell|membrane|cellular process|response to stimulus|binding|catalytic activity|small molecule binding|cellular response to stimulus|organic cyclic compound binding|regulation of cellular process|intracellular organelle|ion binding|cellular localization|membrane-bounded organelle|hydrolase activity|intracellular|protein binding|endomembrane system|organelle membrane|transport|anion bindi…	-
ENSG00000137501	SYTL2	3.59785	0.633047	2.50675	6.31886e-97	1.3332e-94	UP	synaptotagmin like 2 [Source:HGNC Symbol;Acc:HGNC:15585]	GO:0005623|GO:0016020|GO:0009987|GO:0008152|GO:0005488|GO:0036094|GO:0019898|GO:0009892|GO:0048523|GO:0050794|GO:0043229|GO:0051050|GO:0071704|GO:0043167|GO:0044237|GO:0051641|GO:0072341|GO:0016043|GO:0043227|GO:0008289|GO:0071944|GO:0005622|GO:0005515|GO:0005886|GO:0012505|GO:0019222|GO:0006810|GO:0005102|GO:0043168|GO:0032940|GO:0005543|GO:0031982|GO:0030276|GO:0043231|GO:0043169|GO:0030133|GO:…		cell|membrane|cellular process|metabolic process|binding|small molecule binding|extrinsic component of membrane|negative regulation of metabolic process|negative regulation of cellular process|regulation of cellular process|intracellular organelle|positive regulation of transport|organic substance metabolic process|ion binding|cellular metabolic process|cellular localization|modified amino acid b…	-
ENSG00000105388	CEACAM5	1.72639	0.304095	2.50517	1.68142e-37	5.25445e-36	UP	carcinoembryonic antigen-related cell adhesion molecule 5 [Source:HGNC Symbol;Acc:HGNC:1817]	GO:0032502|GO:0005623|GO:0016020|GO:0009987|GO:0005576|GO:0005488|GO:1903561|GO:0048523|GO:0050794|GO:0043167|GO:0009986|GO:0007155|GO:0043227|GO:0008289|GO:0071944|GO:0031224|GO:0050793|GO:0005515|GO:0005886|GO:0048856|GO:0031225|GO:0042802|GO:0016337|GO:0045595|GO:0009897|GO:0016323|GO:0010941|GO:0045596|GO:0043168|GO:0005543|GO:0031982|GO:0098609|GO:0061061|GO:0005887|GO:0046983|GO:0060548|GO:…		developmental process|cell|membrane|cellular process|extracellular region|binding|extracellular vesicle|negative regulation of cellular process|regulation of cellular process|ion binding|cell surface|cell adhesion|membrane-bounded organelle|lipid binding|cell periphery|intrinsic component of membrane|regulation of developmental process|protein binding|plasma membrane|anatomical structure developm…	-
ENSG00000205791	LOH12CR2	2.24469	0.39549	2.5048	2.21349e-18	2.64414e-17	UP	loss of heterozygosity, 12, chromosomal region 2 (non-protein coding) [Source:HGNC Symbol;Acc:HGNC:26524]			-	-
ENSG00000274370	AC144831.3	1.13085	0.199373	2.50386	2.07438e-05	8.29076e-05	UP	-			-	-
ENSG00000168765	GSTM4	1.51926	0.267868	2.50377	2.74181e-47	1.24244e-45	UP	glutathione S-transferase mu 4 [Source:HGNC Symbol;Acc:HGNC:4636]	GO:0005623|GO:0009987|GO:0008152|GO:0050896|GO:0005488|GO:0003824|GO:0051716|GO:0033218|GO:0006807|GO:0071704|GO:0009056|GO:0043167|GO:0044237|GO:0072341|GO:0009058|GO:0005622|GO:0005515|GO:0016740|GO:0042802|GO:0006575|GO:0042277|GO:0006725|GO:1901360|GO:0009410|GO:0034641|GO:0043168|GO:0044281|GO:0019899|GO:0005737|GO:0046983|GO:0016765|GO:0006805|GO:0018916|GO:0044249|GO:0043295|GO:0006790|GO:…		cell|cellular process|metabolic process|response to stimulus|binding|catalytic activity|cellular response to stimulus|amide binding|nitrogen compound metabolic process|organic substance metabolic process|catabolic process|ion binding|cellular metabolic process|modified amino acid binding|biosynthetic process|intracellular|protein binding|transferase activity|identical protein binding|cellular mod…	hsa05204|hsa00980|hsa00982|hsa00480
ENSG00000234005	GAPDHP22	1.2322	0.218552	2.49519	0.000164338	0.000578439	UP	glyceraldehyde 3 phosphate dehydrogenase pseudogene 22 [Source:HGNC Symbol;Acc:HGNC:37774]			-	-
ENSG00000131650	KREMEN2	4.09091	0.727214	2.49197	1.72072e-56	1.05164e-54	UP	kringle containing transmembrane protein 2 [Source:HGNC Symbol;Acc:HGNC:18797]	GO:0023052|GO:0005623|GO:0016020|GO:0009987|GO:0050896|GO:0005488|GO:0051716|GO:0048523|GO:0050794|GO:0043229|GO:0023051|GO:0043227|GO:0071944|GO:0023057|GO:0031224|GO:0005622|GO:0005515|GO:0005886|GO:0012505|GO:0031090|GO:0043231|GO:0005737|GO:0009966|GO:0010646|GO:0007154|GO:0007165|GO:0009968|GO:0010008|GO:0016021|GO:0005768|GO:0030111|GO:0030178|GO:0007166|GO:0005769|GO:0031901|GO:0016055|GO:…		signaling|cell|membrane|cellular process|response to stimulus|binding|cellular response to stimulus|negative regulation of cellular process|regulation of cellular process|intracellular organelle|regulation of signaling|membrane-bounded organelle|cell periphery|negative regulation of signaling|intrinsic component of membrane|intracellular|protein binding|plasma membrane|endomembrane system|organel…	-
ENSG00000089351	GRAMD1A	8.21326	1.46389	2.48815	1.01923e-86	1.65499e-84	UP	GRAM domain containing 1A [Source:HGNC Symbol;Acc:HGNC:29305]	GO:0016020|GO:0005488|GO:0031224|GO:0005515|GO:0016021		membrane|binding|intrinsic component of membrane|protein binding|integral component of membrane	-
ENSG00000128645	HOXD1	1.10603	0.197663	2.48427	1.27461e-11	9.3659e-11	UP	homeobox D1 [Source:HGNC Symbol;Acc:HGNC:5132]	GO:0032502|GO:0005623|GO:0009987|GO:0008152|GO:0005488|GO:0097159|GO:0050794|GO:0043229|GO:0006807|GO:0071704|GO:0044237|GO:0043227|GO:0009058|GO:0005622|GO:0048856|GO:0019222|GO:0006725|GO:1901360|GO:0007275|GO:0003676|GO:0050877|GO:0034641|GO:0046483|GO:0043231|GO:0006139|GO:0048869|GO:0044249|GO:0031323|GO:0003677|GO:0010468|GO:0034645|GO:0051252|GO:0009790|GO:0007600|GO:0010467|GO:0007399|GO:…		developmental process|cell|cellular process|metabolic process|binding|organic cyclic compound binding|regulation of cellular process|intracellular organelle|nitrogen compound metabolic process|organic substance metabolic process|cellular metabolic process|membrane-bounded organelle|biosynthetic process|intracellular|anatomical structure development|regulation of metabolic process|cellular aromati…	-
ENSG00000180573	HIST1H2AC	7.92396	1.41848	2.48188	1.17574e-36	3.54702e-35	UP	histone cluster 1, H2ac [Source:HGNC Symbol;Acc:HGNC:4733]	GO:0032991|GO:0005623|GO:0009987|GO:0005576|GO:0008152|GO:0005488|GO:1903561|GO:0097159|GO:0009892|GO:0048523|GO:0008283|GO:0050794|GO:0043229|GO:0006807|GO:0071704|GO:0044237|GO:0000785|GO:0016043|GO:0043227|GO:0009058|GO:0032993|GO:0005622|GO:0005515|GO:0043234|GO:0019222|GO:0042127|GO:0006725|GO:1901360|GO:0003676|GO:0034641|GO:0031982|GO:0046483|GO:0043231|GO:0046983|GO:0009890|GO:0016458|GO:…		macromolecular complex|cell|cellular process|extracellular region|metabolic process|binding|extracellular vesicle|organic cyclic compound binding|negative regulation of metabolic process|negative regulation of cellular process|cell proliferation|regulation of cellular process|intracellular organelle|nitrogen compound metabolic process|organic substance metabolic process|cellular metabolic process…	hsa05034|hsa05322
ENSG00000214595	EML6	1.07722	0.192841	2.48183	2.05364e-58	1.32606e-56	UP	echinoderm microtubule associated protein like 6 [Source:HGNC Symbol;Acc:HGNC:35412]	GO:0005623|GO:0005488|GO:0043229|GO:0005622|GO:0005515|GO:0005874|GO:0005737|GO:0005856|GO:0015630		cell|binding|intracellular organelle|intracellular|protein binding|microtubule|cytoplasm|cytoskeleton|microtubule cytoskeleton	-
ENSG00000133985	TTC9	1.13895	0.204009	2.481	7.96333e-26	1.46874e-24	UP	tetratricopeptide repeat domain 9 [Source:HGNC Symbol;Acc:HGNC:20267]	GO:0005623|GO:0016020|GO:0009987|GO:0008152|GO:0005488|GO:0003824|GO:0097159|GO:0043229|GO:0042175|GO:0071704|GO:0008144|GO:0044237|GO:0006457|GO:0043227|GO:0016853|GO:0005622|GO:0005789|GO:0005515|GO:0012505|GO:0031090|GO:0061077|GO:0005527|GO:0043231|GO:0005737|GO:0005783|GO:0019538|GO:0043412|GO:0036211|GO:0005528|GO:0003755|GO:0044267|GO:0006464|GO:0018193|GO:0018208|GO:0000413		cell|membrane|cellular process|metabolic process|binding|catalytic activity|organic cyclic compound binding|intracellular organelle|nuclear outer membrane-endoplasmic reticulum membrane network|organic substance metabolic process|drug binding|cellular metabolic process|protein folding|membrane-bounded organelle|isomerase activity|intracellular|endoplasmic reticulum membrane|protein binding|endome…	-
ENSG00000101213	PTK6	2.50312	0.44895	2.4791	1.66885e-39	5.71671e-38	UP	protein tyrosine kinase 6 [Source:HGNC Symbol;Acc:HGNC:9617]	GO:0040011|GO:0032502|GO:0040007|GO:0002376|GO:0023052|GO:0005623|GO:0016020|GO:0009987|GO:0008152|GO:0050896|GO:0005488|GO:0003824|GO:0036094|GO:0051716|GO:0019898|GO:0042995|GO:0097159|GO:0009892|GO:0048523|GO:0008283|GO:0050794|GO:0043229|GO:0006950|GO:0071704|GO:0043167|GO:0006955|GO:0044237|GO:0048870|GO:0045926|GO:0016043|GO:0043227|GO:0071944|GO:0040008|GO:0031252|GO:0050793|GO:0005622|GO:…		locomotion|developmental process|growth|immune system process|signaling|cell|membrane|cellular process|metabolic process|response to stimulus|binding|catalytic activity|small molecule binding|cellular response to stimulus|extrinsic component of membrane|cell projection|organic cyclic compound binding|negative regulation of metabolic process|negative regulation of cellular process|cell proliferati…	-
ENSG00000110002	VWA5A	4.52698	0.812315	2.47844	1.49098e-73	1.53859e-71	UP	von Willebrand factor A domain containing 5A [Source:HGNC Symbol;Acc:HGNC:6658]	GO:0005623|GO:0043229|GO:0043227|GO:0005622|GO:0043231|GO:0031981|GO:0005654|GO:0005634		cell|intracellular organelle|membrane-bounded organelle|intracellular|intracellular membrane-bounded organelle|nuclear lumen|nucleoplasm|nucleus	-
ENSG00000155158	TTC39B	1.03273	0.186896	2.46616	2.10811e-44	8.62111e-43	UP	tetratricopeptide repeat domain 39B [Source:HGNC Symbol;Acc:HGNC:23704]	GO:0005488|GO:0005515		binding|protein binding	-
ENSG00000270177	CTD-2410N18.3	1.05971	0.192851	2.4581	1.36317e-08	7.67549e-08	UP	-			-	-
ENSG00000265972	TXNIP	198.586	36.3769	2.44867	1.30346e-54	7.54847e-53	UP	thioredoxin interacting protein [Source:HGNC Symbol;Acc:HGNC:16952]	GO:0032502|GO:0002376|GO:0023052|GO:0005623|GO:0009987|GO:0008152|GO:0050896|GO:0005488|GO:0051716|GO:0009892|GO:0048523|GO:0008283|GO:0050794|GO:0043229|GO:0006807|GO:0006950|GO:0071704|GO:0006955|GO:0009628|GO:0044237|GO:0051641|GO:0043227|GO:0009607|GO:0009605|GO:0009058|GO:0030234|GO:0005622|GO:0005515|GO:0048856|GO:0019222|GO:0042127|GO:0007049|GO:0004857|GO:0045087|GO:0006725|GO:0009888|GO:…		developmental process|immune system process|signaling|cell|cellular process|metabolic process|response to stimulus|binding|cellular response to stimulus|negative regulation of metabolic process|negative regulation of cellular process|cell proliferation|regulation of cellular process|intracellular organelle|nitrogen compound metabolic process|response to stress|organic substance metabolic process|…	-
ENSG00000110448	CD5	1.91147	0.350316	2.44795	6.58581e-23	1.03244e-21	UP	CD5 molecule [Source:HGNC Symbol;Acc:HGNC:1685]	GO:0004871|GO:0002376|GO:0023052|GO:0005623|GO:0016020|GO:0009987|GO:0050896|GO:0005488|GO:0051716|GO:0004872|GO:0008283|GO:0050794|GO:0045321|GO:0009986|GO:0038023|GO:0007155|GO:0071944|GO:0031224|GO:0002684|GO:0002682|GO:0005515|GO:0005886|GO:0016337|GO:0009897|GO:0050867|GO:0006810|GO:0070489|GO:0030155|GO:0098609|GO:0005887|GO:0004888|GO:0002696|GO:0001775|GO:0008037|GO:0031226|GO:0046649|GO:…		signal transducer activity|immune system process|signaling|cell|membrane|cellular process|response to stimulus|binding|cellular response to stimulus|receptor activity|cell proliferation|regulation of cellular process|leukocyte activation|cell surface|signaling receptor activity|cell adhesion|cell periphery|intrinsic component of membrane|positive regulation of immune system process|regulation of …	hsa04640
ENSG00000116014	KISS1R	2.12362	0.389276	2.44766	1.61416e-22	2.48231e-21	UP	KISS1 receptor [Source:HGNC Symbol;Acc:HGNC:4510]	GO:0004871|GO:0023052|GO:0005623|GO:0016020|GO:0009987|GO:0008152|GO:0050896|GO:0005488|GO:0051716|GO:0033218|GO:0004872|GO:0048523|GO:0008283|GO:0050794|GO:0043229|GO:0051050|GO:0044089|GO:0071704|GO:0009986|GO:0044237|GO:0051641|GO:0038023|GO:0023051|GO:0016043|GO:0043227|GO:0071944|GO:0009893|GO:0031224|GO:0005622|GO:0005515|GO:0005886|GO:0019222|GO:0060341|GO:0042127|GO:0050804|GO:0042277|GO:…		signal transducer activity|signaling|cell|membrane|cellular process|metabolic process|response to stimulus|binding|cellular response to stimulus|amide binding|receptor activity|negative regulation of cellular process|cell proliferation|regulation of cellular process|intracellular organelle|positive regulation of transport|positive regulation of cellular component biogenesis|organic substance meta…	hsa04080
ENSG00000159403	C1R	1.07165	0.196556	2.44682	3.8229e-42	1.43089e-40	UP	complement component 1, r subcomponent [Source:HGNC Symbol;Acc:HGNC:1246]	GO:0002376|GO:0005576|GO:0008152|GO:0050896|GO:0005488|GO:0003824|GO:1903561|GO:0006950|GO:0071704|GO:0043167|GO:0006955|GO:0043227|GO:0016787|GO:0005615|GO:0002684|GO:0002682|GO:0072562|GO:0005515|GO:0002250|GO:0045087|GO:0006959|GO:0006952|GO:0031982|GO:0043169|GO:0008233|GO:0006956|GO:0050776|GO:0050778|GO:0070062|GO:0019538|GO:0002443|GO:0017171|GO:0046872|GO:0006958|GO:0006508|GO:0002460|GO:…		immune system process|extracellular region|metabolic process|response to stimulus|binding|catalytic activity|extracellular vesicle|response to stress|organic substance metabolic process|ion binding|immune response|membrane-bounded organelle|hydrolase activity|extracellular space|positive regulation of immune system process|regulation of immune system process|blood microparticle|protein binding|ad…	hsa04145|hsa05322|hsa04610|hsa05133|hsa05150
ENSG00000124126	PREX1	2.52589	0.46677	2.43601	1.57987e-55	9.36191e-54	UP	phosphatidylinositol-3,4,5-trisphosphate-dependent Rac exchange factor 1 [Source:HGNC Symbol;Acc:HGNC:32594]	GO:0040011|GO:0032502|GO:0002376|GO:0023052|GO:0005623|GO:0016020|GO:0009987|GO:0008152|GO:0050896|GO:0005488|GO:0051716|GO:0042995|GO:0050794|GO:0045321|GO:0043229|GO:0050900|GO:0043167|GO:0044237|GO:0048870|GO:0023051|GO:0009653|GO:0016043|GO:0030427|GO:0007155|GO:0043227|GO:0008289|GO:0071944|GO:0009605|GO:0009893|GO:0030234|GO:0050793|GO:0005622|GO:0002520|GO:0005515|GO:0005886|GO:0005085|GO:…		locomotion|developmental process|immune system process|signaling|cell|membrane|cellular process|metabolic process|response to stimulus|binding|cellular response to stimulus|cell projection|regulation of cellular process|leukocyte activation|intracellular organelle|leukocyte migration|ion binding|cellular metabolic process|cell motility|regulation of signaling|anatomical structure morphogenesis|ce…	hsa04062
ENSG00000237916	RP11-537E18.1	1.56083	0.288756	2.43439	0.000174723	0.00061278	UP	-			-	-
ENSG00000243885	RP11-278L15.2	2.76296	0.511664	2.43294	5.52118e-15	5.30267e-14	UP	-			-	-
ENSG00000204334	ERICH2	8.55405	1.58711	2.43021	9.92484e-25	1.71946e-23	UP	glutamate rich 2 [Source:HGNC Symbol;Acc:HGNC:44395]	GO:0005488|GO:0005515		binding|protein binding	-
ENSG00000186862	PDZD7	5.35625	0.995914	2.42713	1.54002e-52	8.40417e-51	UP	PDZ domain containing 7 [Source:HGNC Symbol;Acc:HGNC:26257]	GO:0032502|GO:0032991|GO:0005623|GO:0009987|GO:0005576|GO:0050896|GO:0005488|GO:0042995|GO:0051606|GO:0043229|GO:0009628|GO:0009653|GO:0016043|GO:0043227|GO:0009605|GO:0005615|GO:0005622|GO:0005515|GO:0043234|GO:0048856|GO:0005929|GO:0042802|GO:0009888|GO:0048468|GO:0009612|GO:0048839|GO:0007275|GO:0048513|GO:0032421|GO:0050877|GO:0009582|GO:0043231|GO:0007423|GO:0009887|GO:0046983|GO:0048598|GO:…		developmental process|macromolecular complex|cell|cellular process|extracellular region|response to stimulus|binding|cell projection|detection of stimulus|intracellular organelle|response to abiotic stimulus|anatomical structure morphogenesis|cellular component organization|membrane-bounded organelle|response to external stimulus|extracellular space|intracellular|protein binding|protein complex|a…	-
ENSG00000133808	MICALCL	2.41853	0.45022	2.42543	3.4532e-36	1.02223e-34	UP	MICAL C-terminal like [Source:HGNC Symbol;Acc:HGNC:25933]	GO:0032502|GO:0000003|GO:0005623|GO:0009987|GO:0022414|GO:0005488|GO:0044702|GO:0019953|GO:0032504|GO:0005622|GO:0005515|GO:0048856|GO:0048609|GO:0007275|GO:0019899|GO:0005737|GO:0007276|GO:0048869|GO:0048232|GO:0019900|GO:0030154|GO:0007283|GO:0019901|GO:0051019		developmental process|reproduction|cell|cellular process|reproductive process|binding|single organism reproductive process|sexual reproduction|multicellular organism reproduction|intracellular|protein binding|anatomical structure development|multicellular organismal reproductive process|multicellular organism development|enzyme binding|cytoplasm|gamete generation|cellular developmental process|ma…	-
ENSG00000124762	CDKN1A	27.7679	5.19132	2.41924	1.8821e-88	3.13289e-86	UP	cyclin-dependent kinase inhibitor 1A (p21, Cip1) [Source:HGNC Symbol;Acc:HGNC:1784]	GO:0032502|GO:0040007|GO:0032991|GO:0002376|GO:0023052|GO:0005623|GO:0009987|GO:0008152|GO:0050896|GO:0005488|GO:0003824|GO:0051716|GO:0009892|GO:0048523|GO:0044877|GO:0008283|GO:0050794|GO:0045321|GO:0043229|GO:0006807|GO:0006950|GO:0016049|GO:0071704|GO:0043167|GO:0006955|GO:0009628|GO:0044237|GO:0051641|GO:0045926|GO:0016043|GO:0043227|GO:0040008|GO:0009605|GO:0009893|GO:0009058|GO:0030234|GO:…		developmental process|growth|macromolecular complex|immune system process|signaling|cell|cellular process|metabolic process|response to stimulus|binding|catalytic activity|cellular response to stimulus|negative regulation of metabolic process|negative regulation of cellular process|macromolecular complex binding|cell proliferation|regulation of cellular process|leukocyte activation|intracellular …	hsa05200|hsa04151|hsa05166|hsa05206|hsa05203|hsa05205|hsa05169|hsa05202|hsa04630|hsa04921|hsa05161|hsa04068|hsa05160|hsa04110|hsa04066|hsa05215|hsa04012|hsa05220|hsa05218|hsa04115|hsa05214|hsa05219
ENSG00000187193	MT1X	11.0352	2.06438	2.41833	4.47329e-40	1.55486e-38	UP	metallothionein 1X [Source:HGNC Symbol;Acc:HGNC:7405]	GO:0040007|GO:0005623|GO:0009987|GO:0050896|GO:0005488|GO:0051716|GO:0043229|GO:0043167|GO:0045926|GO:0043227|GO:0040008|GO:0005622|GO:0005515|GO:0043231|GO:0043169|GO:0005737|GO:0010035|GO:0010033|GO:0046872|GO:0034097|GO:0010038|GO:0048471|GO:0010043|GO:0071241|GO:0071310|GO:0005634|GO:0046686|GO:0071294|GO:0071345|GO:0046914|GO:0071248|GO:0071276|GO:0008270|GO:0036018		growth|cell|cellular process|response to stimulus|binding|cellular response to stimulus|intracellular organelle|ion binding|negative regulation of growth|membrane-bounded organelle|regulation of growth|intracellular|protein binding|intracellular membrane-bounded organelle|cation binding|cytoplasm|response to inorganic substance|response to organic substance|metal ion binding|response to cytokine|…	hsa04978
ENSG00000139625	MAP3K12	1.69474	0.31805	2.41374	3.75696e-44	1.52139e-42	UP	mitogen-activated protein kinase kinase kinase 12 [Source:HGNC Symbol;Acc:HGNC:6851]	GO:0004871|GO:0023052|GO:0005623|GO:0016020|GO:0009987|GO:0008152|GO:0050896|GO:0005488|GO:0003824|GO:0036094|GO:0051716|GO:0042995|GO:0097159|GO:0048523|GO:0050794|GO:0006950|GO:0005057|GO:0071704|GO:0009056|GO:0043167|GO:0044237|GO:0006914|GO:0023051|GO:0016043|GO:0030427|GO:0071944|GO:0009893|GO:0005622|GO:0005515|GO:0005886|GO:0016740|GO:0019222|GO:0042802|GO:0010941|GO:0016570|GO:0043168|GO:…		signal transducer activity|signaling|cell|membrane|cellular process|metabolic process|response to stimulus|binding|catalytic activity|small molecule binding|cellular response to stimulus|cell projection|organic cyclic compound binding|negative regulation of cellular process|regulation of cellular process|response to stress|receptor signaling protein activity|organic substance metabolic process|ca…	hsa04010
ENSG00000204516	MICB	4.00796	0.752698	2.41273	8.27337e-49	3.96607e-47	UP	MHC class I polypeptide-related sequence B [Source:HGNC Symbol;Acc:HGNC:7091]	GO:0002376|GO:0023052|GO:0005623|GO:0016020|GO:0009987|GO:0050896|GO:0005488|GO:0019835|GO:0051716|GO:0002683|GO:0050794|GO:0045321|GO:0001909|GO:0019882|GO:0006950|GO:0006955|GO:0009628|GO:0003823|GO:0009986|GO:0051707|GO:0007155|GO:0071944|GO:0009607|GO:0009605|GO:0031224|GO:0002684|GO:0042267|GO:0002682|GO:0001913|GO:0005515|GO:0005886|GO:0016032|GO:0002757|GO:0002250|GO:0016337|GO:0045087|GO:…		immune system process|signaling|cell|membrane|cellular process|response to stimulus|binding|cytolysis|cellular response to stimulus|negative regulation of immune system process|regulation of cellular process|leukocyte activation|leukocyte mediated cytotoxicity|antigen processing and presentation|response to stress|immune response|response to abiotic stimulus|antigen binding|cell surface|response …	hsa04650
[truncated: 2,477 more rows]
